# Supplementary material for: Development of a Charge-Implicit ReaxFF for C/H/O Systems
Source: J Phys Chem Lett. 2022 Jan 12;13(2):628–33. doi: 10.1021/acs.jpclett.1c03867 (PMC8785188; doi:10.1021/acs.jpclett.1c03867)
Supplement: Supplementary file 1 — jz1c03867_si_001.txt [file jz1c03867_si_001.txt]

Charge-implicit ReaxFF CHO
 39        ! Number of general parameters 
   50.0000 ! p(boc1) 
    9.5469 ! p(boc2) 
   26.5405 ! p(coa2) 
    1.8291 ! p(trip4) 
    5.0717 ! p(trip3) 
   70.0000 ! kc2 
    1.0588 ! p(ovun6) 
    5.4599 ! p(trip2) 
   12.1176 ! p(ovun7) 
   13.3056 ! p(ovun8) 
  -60.1472 ! p(trip1) 
    0.0000 ! Lower Taper-radius (swa) 
    7.0000 ! Upper Taper-radius (swb) 
    0.0000 ! not used 
   33.8667 ! p(val7) 
    6.0891 ! p(lp1) 
    1.0563 ! p(val9) 
    2.0384 ! p(val10) 
    6.1431 ! not used 
    6.9290 ! p(pen2) 
    0.3989 ! p(pen3) 
    3.9954 ! p(pen4) 
    0.0000 ! not used 
    5.7796 ! p(tor2) 
   10.0000 ! p(tor3) 
    1.9487 ! p(tor4) 
    0.0000 ! not used 
    2.1645 ! p(cot2) 
    1.5591 ! p(vdW1) 
    0.1000 ! Cutoff for bond order*100 (cutoff) 
    2.1365 ! p(coa4) 
    0.6991 ! p(ovun4) 
   50.0000 ! p(ovun3) 
    1.8512 ! p(val8) 
    0.0000 ! not used 
    0.0000 ! not used 
    0.0000 ! not used 
    0.0000 ! not used 
    2.6962 ! p(coa3) 
  3 ! Nr of atom types; atomID;ro(sigma); Val;atom mass;Rvdw;Dij;gamma;ro(pi);Val(e)
      alfa;gamma(w);Val(angle);p(ovun5);n.u.;chiEEM;etaEEM;n.u.
      ro(pipi);p(lp2);Heat increment;p(boc4);p(boc3);p(boc5),n.u.;n.u.
      p(ovun2);p(val3);n.u.;Val(boc);p(val5);n.u.;n.u.;n.u.
 C   1.4060   4.0000  12.0000   2.0597   0.3194   0.9000   1.1310   4.0000 
     7.7451   4.3113   4.0000  32.5206  79.5548   1.0000   7.0000   0.0000 
     1.2360   0.0000 202.0938   7.4576  30.4974  12.5067   0.8563  -0.1000 
    -3.9576   2.2738   1.0564   4.0000   3.9938   1.2109  10.9437   9.2517 
 H   0.7476   1.0000   1.0080   1.4796   0.0997   0.8203  -0.1045   1.0000 
     7.1800  34.2531   1.0000   0.0000 121.1250   1.0000   1.0000   1.0000 
    -0.1050   0.0000  51.5603   1.9180   3.7299   0.4908   1.0698   0.0000 
   -12.9288   1.9065   1.0338   1.0000   3.1846   0.6221  11.3615   6.4321 
 O   1.2518   2.0000  15.9990   2.3168   0.1057   1.0950   1.1902   6.0000 
     9.1944  10.3979   4.0000  34.8731 116.0768   1.0000   1.0000   2.0000 
     0.8753   1.0092  62.7482  18.2855   3.1868   0.2856   0.9745   0.0000 
    -3.9700   2.6383   1.0493   4.0000   2.7283   1.1658   0.7279  15.6456 
  6 ! Nr of bonds; at1;at2;De(sigma);De(pi);De(pipi);p(be1);p(bo5);13corr;n.u.;p(bo6),p(ovun1)
      p(be2);p(bo3);p(bo4);n.u.;p(bo1);p(bo2)
  1  1 159.4952  82.9767  87.8215  -0.7924  -0.4742   1.0000  39.0210   0.4439
         0.4178  -0.1155   8.7178   0.4738  -0.0986   6.5934   1.0000   0.0000
  1  2 177.7636   0.0000   0.0000  -0.6050   0.0000   1.0000   0.0000   0.5555
         6.9461   0.0000   0.0000   0.0000  -0.0424   8.2724   0.0000   0.0000
  1  3 165.0360 108.8502  21.4878  -0.4296  -0.1548   1.0000  11.0761   0.8489
         0.5331  -0.4182   6.0702   1.0000  -0.1751   4.7571   0.0000   0.0000
  2  2 132.4380   0.0000   0.0000  -0.1358   0.0000   1.0000   0.0000   0.9172
         9.7190   0.0000   0.0000   0.0000  -0.0342   5.3078   0.0000   0.0000
  2  3 155.3620   0.0000   0.0000  -0.8036   0.0000   1.0000   5.3740   0.5378
         2.3391   0.9252   0.0000   0.0000  -0.0886   5.3999   0.0000   0.0000
  3  3  50.9541 177.3998  42.5139  -0.1623  -0.1031   1.0000  16.4081   0.9059
         0.2438  -0.1241   7.6491   1.0000  -0.1298   6.2922   1.0000   0.0000
  3 ! Nr of off-diagonal terms. at1;at2;Dij;RvdW;alfa;ro(sigma);ro(pi);ro(pipi)
  1  2   0.1487   1.9378   8.2692   1.1643  -3.6109  -0.3133
  1  3   0.5510   1.6240   7.1907   1.2370   1.1438   1.1035
  2  3   0.0330   1.1826  10.8014   1.0784  -1.0000  -1.0000
 18 ! Nr of angles. at1;at2;at3;Thetao,o;p(val1);p(val2);p(coa1);p(val7);p(pen1);p(val4)
  1  1  1  69.6813  28.4553   1.4402   0.0000   1.6315  13.7057   2.3414
  1  1  2  69.3087   8.7602   3.0999   0.0000   0.5242   0.0000   1.1259
  2  1  2  74.7812  38.4841   2.1766   0.0000   0.0270   0.0000   2.3406
  1  2  2   0.0000   7.2916   2.6560   0.0000   2.9952   0.0000   2.1670
  1  2  1   0.0000  27.5811   2.6255   0.0000   1.0866   0.0000   1.5657
  1  1  3  73.2529  13.2437   3.9515   0.0000   2.6693  22.6074   1.0842
  3  1  3  83.7682  46.0053   3.1707 -21.1010   0.8063 -39.6228   2.9351
  2  1  3  82.6673  12.4231   4.3548   0.0000   0.1774   0.0000   2.5124
  1  3  1  68.7670  17.4188   2.3704   0.0000   1.9636   0.0000   1.1692
  1  3  3  77.1523  10.8073   3.2303   0.0000   1.3288  78.4370   2.2903
  1  3  2  78.7854  36.6588   0.4375   0.0000   2.7463   0.0000   1.5850
  1  2  3   0.0000  15.1591   2.1661   0.0000   0.0000   0.0000   1.6199
  2  2  2   0.0000  43.5539   2.5971   0.0000   0.0000   0.0000   1.2576
  3  3  3  87.7415  45.4287   0.6504   0.0000   0.5944  42.8060   1.7333
  2  3  3  76.5792  45.9244   1.8646   0.0000   2.2548   0.0000   1.3907
  2  3  2  77.6971   6.4429   5.8084   0.0000   1.2975   0.0000   2.4197
  3  2  3   0.0000   8.5932   0.6254   0.0000   0.0000   0.0000   1.0468
  2  2  3   0.0000  24.6707   1.5496   0.0000   0.0000   0.0000   1.0809
 24 ! Nr of torsions. at1;at2;at3;at4;;V1;V2;V3;p(tor1);p(cot1);n.u;n.u.
  1  1  1  1  -0.2293  12.4625   0.4978  -4.4674  -2.5401   0.0000   0.0000
  1  1  1  2  -0.2858  17.9882   0.4350  -4.7035  -2.4650   0.0000   0.0000
  2  1  1  2   0.1468  11.3246   0.3342  -3.0934  -2.4501   0.0000   0.0000
  1  1  1  3   0.6910  27.7880   0.4663  -3.4384  -1.3276   0.0000   0.0000
  2  1  1  3  -0.2175  23.1223   0.6157  -3.8630  -1.4408   0.0000   0.0000
  3  1  1  3   0.1635  12.8148   0.0389  -2.7873  -2.9413   0.0000   0.0000
  1  1  3  1  -1.7888  29.4879   0.7526  -2.7274  -1.2784   0.0000   0.0000
  1  1  3  2   0.2595  30.0454  -0.4811  -3.3267  -2.6647   0.0000   0.0000
  1  1  3  3   1.0226   6.2291   0.0332  -3.0443  -1.7332   0.0000   0.0000
  2  1  3  1  -2.4665  30.5777   0.9615  -2.5932  -1.3142   0.0000   0.0000
  2  1  3  2   1.4957  78.3585   0.8713  -4.9643  -1.1098   0.0000   0.0000
  2  1  3  3  -0.4740  63.2857   0.8907  -3.4094  -1.1269   0.0000   0.0000
  3  1  3  1  -2.3961  66.9915  -0.3695  -3.0996  -2.6694   0.0000   0.0000
  3  1  3  2   1.1989  64.3316  -0.3491  -5.2859  -1.9221   0.0000   0.0000
  3  1  3  3  -1.8772  68.3755   0.7453  -3.6134  -2.1725   0.0000   0.0000
  1  3  3  1   0.2702  -0.0621   0.8266  -2.9085  -1.2578   0.0000   0.0000
  1  3  3  2  -1.3409   2.9842   0.8226  -4.5214  -1.4941   0.0000   0.0000
  1  3  3  3   0.1997 -16.5943   0.2262  -3.6673  -1.0607   0.0000   0.0000
  2  3  3  2   6.2084  -8.3274   0.1840  -3.0043  -1.1411   0.0000   0.0000
  2  3  3  3  -1.6757  -8.2520   0.1134  -2.6725  -2.3595   0.0000   0.0000
  3  3  3  3  -2.0616 -21.8001  -0.0177  -3.9218  -2.5735   0.0000   0.0000
  0  1  2  0  -0.2951   0.0000  -0.1978  -2.5000  -2.4118   0.0000   0.0000
  0  2  2  0   0.0968   0.0000   0.5792  -2.5000  -1.4186   0.0000   0.0000
  0  2  3  0  -0.1280   0.1000  -0.6646  -4.2108  -2.1300   0.0000   0.0000
  1 ! Nr of hydrogen bonds. at1;at2;at3;r(hb);p(hb1);p(hb2);p(hb3)
  3  2  3   1.7204 -10.4720   1.7180  12.0410
