# Supplementary material for: Development of a Charge-Implicit ReaxFF for C/H/O Systems
Source: J Phys Chem Lett. 2022 Jan 12;13(2):628–33. doi: 10.1021/acs.jpclett.1c03867 (PMC8785188; doi:10.1021/acs.jpclett.1c03867)
Supplement: Supplementary file 2 — jz1c03867_si_002.txt [file jz1c03867_si_002.txt]

#Correcting potential for ireax_CHO CC final

ireax_CHO_CC
N 10000 R 0.0001 1.0

1 0.0001 136663133.5446729362010956 1195427899701.840087890625
2 0.0002 61948944.3574314117431641 298855884042.990295410156
3 0.0003 40364948.6360939666628838 132824030383.758621215820
4 0.0004 29988102.9932249411940575 74712882473.621932983398
5 0.0005 23861672.7044252790510654 47815723302.371315002441
6 0.0006 19810640.4693117365241051 33204921399.899551391602
7 0.0007 16930640.9390402287244797 24395069205.530593872070
8 0.0008 14777030.6408357173204422 18677136758.559669494629
9 0.0009 13105326.7271210886538029 14756941515.732889175415
10 0.0010 11769837.1864939965307713 11952849296.808959960938
11 0.0011 10678287.7955459728837013 9878138522.151496887207
12 0.0012 9769373.3120882995426655 8300151147.001958847046
13 0.0013 9000760.4442284442484379 7072106210.195159912109
14 0.0014 8342270.6127734538167715 6097690418.904630661011
15 0.0015 7771807.0049929367378354 5311581736.705716133118
16 0.0016 7272817.4370424952358007 4668209622.303107261658
17 0.0017 6832657.0169019792228937 4134998780.507210731506
18 0.0018 6441498.9218085175380111 3688163121.362023353577
19 0.0019 6091590.4496257379651070 3310006322.293568134308
20 0.0020 5776733.0149606065824628 2987142371.009049415588
21 0.0021 5491911.1733684353530407 2709294460.834368228912
22 0.0022 5233023.1015102360397577 2468466976.329611778259
23 0.0023 4996681.5642196824774146 2258363769.481456756592
24 0.0024 4780064.7544389581307769 2073972426.133032560349
25 0.0025 4580803.0071798739954829 1911262519.048651933670
26 0.0026 4396891.7072209324687719 1766963480.130187273026
27 0.0027 4226623.5853696120902896 1638398956.896214246750
28 0.0028 4068535.5467688525095582 1523361815.118983745575
29 0.0029 3921366.5172139303758740 1420018775.979454755783
30 0.0030 3784023.7323149810545146 1326836921.999531030655
31 0.0031 3655555.5600846796296537 1242526522.606498241425
32 0.0032 3535129.4256815710105002 1165996165.455674409866
33 0.0033 3422013.7545557068660855 1096317257.061611413956
34 0.0034 3315563.1056176912970841 1032695721.698695898056
35 0.0035 3215205.8556568780913949 974449277.517566561699
36 0.0036 3120433.9383685421198606 920989068.249152660370
37 0.0037 3030794.2488630437292159 871804721.860818028450
38 0.0038 2945881.4065463147126138 826452124.473760247231
39 0.0039 2865331.6323271100409329 784543359.910333395004
40 0.0040 2788817.5449660895392299 745738387.310074210167
41 0.0041 2716043.7195042395032942 709738121.926928997040
42 0.0042 2646742.8806528542190790 676278655.100773692131
43 0.0043 2580672.6276982375420630 645126403.991554975510
44 0.0044 2517612.6062987879849970 616074023.997433304787
45 0.0045 2457362.0576083175837994 588936949.811974644661
46 0.0046 2399737.6872672894969583 563550457.008589267731
47 0.0047 2344571.8065910437144339 539767156.516325235367
48 0.0048 2291710.7062348709441721 517454850.607129693031
49 0.0049 2241013.2291051167994738 496494691.987951457500
50 0.0050 2192349.5146058965474367 476779597.996451139450
51 0.0051 2145599.8906918372958899 458212880.284732460976
52 0.0052 2100653.8938193749636412 440707057.164511859417
53 0.0053 2057409.3998957681469619 424182821.307619869709
54 0.0054 2015771.8518302077427506 408568140.003589093685
55 0.0055 1975653.5713864264544100 393797468.872036635876
56 0.0056 1936973.1447943495586514 379811062.969501852989
57 0.0057 1899654.8730586983729154 366554371.743521213531
58 0.0058 1863628.2791530052199960 353977506.370343744755
59 0.0059 1828827.6653471754398197 342034769.746251881123
60 0.0060 1795191.7148173863533884 330684240.849529385567
61 0.0061 1762663.1324548108968884 319887406.401980876923
62 0.0062 1731188.3204458674881607 309608833.776887118816
63 0.0063 1700717.0847591205965728 299815879.958050847054
64 0.0064 1671202.3691572523675859 290478432.079312324524
65 0.0065 1642600.0137688803952187 281568675.688126683235
66 0.0066 1614868.5356145463883877 273060887.398555159569
67 0.0067 1587968.9287924394011497 264931249.043586313725
68 0.0068 1561864.4822994421701878 257157680.816359788179
69 0.0069 1536520.6136978818103671 249719691.214849263430
70 0.0070 1511904.7170429613906890 242598241.883560985327
71 0.0071 1487986.0236644984688610 235775625.685697674751
72 0.0072 1464735.4745529089123011 229235356.546092122793
73 0.0073 1442125.6032364077400416 222962069.783930212259
74 0.0074 1420130.4281567607540637 216941431.809008419514
75 0.0075 1398725.3536568358540535 211160058.189488977194
76 0.0076 1377887.0787865696474910 205605439.215835392475
77 0.0077 1357593.5132164170499891 200265872.187218397856
78 0.0078 1337823.6996202864684165 195130399.735393941402
79 0.0079 1318557.7419545876327902 190188753.578583747149
80 0.0080 1299776.7391173683572561 185431303.165800392628
81 0.0081 1281462.7235224975738674 180849008.731617093086
82 0.0082 1263598.6041692281141877 176433378.333773642778
83 0.0083 1246168.1138279370497912 172176428.492049217224
84 0.0084 1229155.7599989590235054 168070648.087509304285
85 0.0085 1212546.7793337290640920 164108965.217089563608
86 0.0086 1196327.0952363640535623 160284716.730212777853
87 0.0087 1180483.2783897405024618 156591620.202259778976
88 0.0088 1165002.5099733958486468 153023748.124631255865
89 0.0089 1149872.5473615000955760 149575504.113285720348
90 0.0090 1135081.6921079682651907 146241600.957350462675
91 0.0091 1120618.7600427542347461 143017040.346930444241
92 0.0092 1106473.0533186625689268 139897094.134904205799
93 0.0093 1092634.3342618437018245 136877287.001473873854
94 0.0094 1079092.8008916340768337 133953380.402716904879
95 0.0095 1065839.0639867181889713 131121357.695599302649
96 0.0096 1052864.1255848424043506 128377410.341918334365
97 0.0097 1040159.3588126130634919 125717925.102668538690
98 0.0098 1027716.4889503610320389 123139472.142371729016
99 0.0099 1015527.5756447300082073 120638793.970249831676
100 0.0100 1003584.9961886378005147 118212795.151593938470
101 0.0101 991881.4297946251463145 115858532.728658199310
102 0.0102 980409.8427934077335522 113573207.295689821243
103 0.0103 969163.4746947464300320 111354154.677536964417
104 0.0104 958135.8250525873154402 109198838.165645718575
105 0.0105 947320.6410808471264318 107104841.269158124924
106 0.0106 936711.9059702666709200 105069860.942450061440
107 0.0107 926303.8278604628285393 103091701.253627240658
108 0.0108 916090.8294247068697587 101168267.461491197348
109 0.0109 906067.5380280764074996 99297560.471118122339
110 0.0110 896228.7764224878046662 97477671.640653282404
111 0.0111 886569.5539447495248169 95706777.914112418890
112 0.0112 877085.0581861927639693 93983137.257021918893
113 0.0113 867770.6471046645892784 92305084.373540654778
114 0.0114 858621.8415517172543332 90671026.685405239463
115 0.0115 849634.3181897188769653 89079440.554562956095
116 0.0116 840803.9027753527043387 87528867.732760161161
117 0.0117 832126.5637875830288976 86017912.022632718086
118 0.0118 823598.4063796502305195 84545236.136023133993
119 0.0119 815215.6666360331000760 83109558.736319571733
120 0.0120 806974.7061165870400146 81709651.652601599693
121 0.0121 798872.0066712429979816 80344337.254280284047
122 0.0122 790904.1655097414040938 79012485.975752040744
123 0.0123 783067.8905118863331154 77713013.981348812580
124 0.0124 775359.9957647403934970 76444880.961570799351
125 0.0125 767777.3973140502348542 75207088.052232772112
126 0.0126 760317.1091180009534582 73998675.868752270937
127 0.0127 752976.2391921456437558 72818722.648353233933
128 0.0128 745751.9859350544866174 71666342.493470281363
129 0.0129 738641.6346248760819435 70540683.710098177195
130 0.0130 731642.5540776076959446 69440927.235270097852
131 0.0131 724752.1934584322152659 68366285.148239806294
132 0.0132 717968.0792380044003949 67315999.260316193104
133 0.0133 711287.8122860568109900 66289339.778635323048
134 0.0134 704709.0650951513089240 65285604.039474062622
135 0.0135 698229.5791278276592493 64304115.306998647749
136 0.0136 691847.1622807970270514 63344221.633613273501
137 0.0137 685559.6864601999986917 62405294.778326153755
138 0.0138 679365.0852622947422788 61486729.179779887199
139 0.0139 673261.3517542650224641 60587940.980813540518
140 0.0140 667246.5363501433748752 59708367.101620540023
141 0.0141 661318.7447771244915202 58847464.358756676316
142 0.0142 655476.1361278154654428 58004708.627422779799
143 0.0143 649716.9209942137822509 57179594.044610306621
144 0.0144 644039.3596794408513233 56371632.250848434865
145 0.0145 638441.7604834770318121 55580351.668428264558
146 0.0146 632922.4780593498144299 54805296.814114905894
147 0.0147 627479.9118364204186946 54046027.644473746419
148 0.0148 622112.5045075938105583 53302118.932058177888
149 0.0149 616818.7405774507205933 52573159.670802779496
150 0.0150 611597.1449684569379315 51858752.509073272347
151 0.0151 606446.2816825577756390 51158513.208910480142
152 0.0152 601364.7525156073970720 50472070.130096063018
153 0.0153 596351.1958222154062241 49799063.737744830549
154 0.0154 591404.2853287179023027 49139146.132206045091
155 0.0155 586522.7289921012707055 48491980.600127100945
156 0.0156 581705.2679028151324019 47857241.185595430434
157 0.0157 576950.6752295183250681 47234612.280341580510
158 0.0158 572257.7552038992289454 46623788.232039228082
159 0.0159 567625.3421438074437901 46024472.969795845449
160 0.0160 563052.2995130188064650 45436379.645975925028
161 0.0161 558537.5190160424681380 44859230.293549761176
162 0.0162 554079.9197264548856765 44292755.498201034963
163 0.0163 549678.4472473212517798 43736694.084472417831
164 0.0164 545332.0729023342719302 43190792.815267071128
165 0.0165 541039.7929563679499552 42654806.104059152305
166 0.0166 536800.6278642048127949 42128495.739203251898
167 0.0167 532613.6215462563559413 41611630.619765169919
168 0.0168 528477.8406901517882943 41103986.502326563001
169 0.0169 524392.3740771231241524 40605345.758246444166
170 0.0170 520356.3319321664748713 40115497.140887066722
171 0.0171 516368.8452970050275326 39634235.562341973186
172 0.0172 512429.0654249267536215 39161361.879223130643
173 0.0173 508536.1631966110435314 38696682.687090560794
174 0.0174 504689.3285561000811867 38240010.123128816485
175 0.0175 500887.7699661090155132 37791161.676692984998
176 0.0176 497130.7138819058891386 37349960.007369019091
177 0.0177 493417.4042430270346813 36916232.770207859576
178 0.0178 489747.1019821258960292 36489812.447814702988
179 0.0179 486119.0845502859447151 36070536.188984140754
180 0.0180 482532.6454581569996662 35658245.653594814241
181 0.0181 478987.0938323030131869 35252786.863485172391
182 0.0182 475481.7539861762779765 34854010.059048958123
183 0.0183 472015.9650051587959751 34461769.561300955713
184 0.0184 468589.0803451348911040 34075923.639176622033
185 0.0185 465200.4674440841190517 33696334.381838254631
186 0.0186 461849.5073462034924887 33322867.575774420053
187 0.0187 458535.5943380903918296 32955392.586487304419
188 0.0188 455258.1355965373222716 32593782.244573891163
189 0.0189 452016.5508475078968331 32237912.736015040427
190 0.0190 448810.2720358824008144 31887663.496495313942
191 0.0191 445638.7430055782897398 31542917.109586659819
192 0.0192 442501.4191896672709845 31203559.208633419126
193 0.0193 439397.7673101262189448 30869478.382187802345
194 0.0194 436327.2650868744240142 30540566.082847613841
195 0.0195 433289.4009557641111314 30216716.539358433336
196 0.0196 430283.6737952038529329 29897826.671847112477
197 0.0197 427309.5926611085305922 29583796.010059483349
198 0.0198 424366.6765298814862035 29274526.614481445402
199 0.0199 421454.4540491460356861 28969923.000227082521
200 0.0200 418572.4632959554437548 28669892.063584927469
201 0.0201 415720.2515422204160132 28374343.011115390807
202 0.0202 412897.3750271046883427 28083187.291199047118
203 0.0203 410103.3987361477338709 27796338.527939636260
204 0.0204 407337.8961868842598051 27513712.457329750061
205 0.0205 404600.4492207382572815 27235226.865590348840
206 0.0206 401890.6478009786806069 26960801.529600944370
207 0.0207 399208.0898165316903032 26690358.159338913858
208 0.0208 396552.3808914521359839 26423820.342251777649
209 0.0209 393923.1341998651623726 26161113.489487417042
210 0.0210 391319.9702861951082014 25902164.783913452178
211 0.0211 388742.5168905066675507 25646903.129855174571
212 0.0212 386190.4087787893367931 25395259.104491602629
213 0.0213 383663.2875780226313509 25147164.910842608660
214 0.0214 381160.8016158659011126 24902554.332292117178
215 0.0215 378682.6057648219284602 24661362.688587483019
216 0.0216 376228.3612907294882461 24423526.793261624873
217 0.0217 373797.7357054451131262 24188984.912425775081
218 0.0218 371390.4026235797209665 23957676.724882431328
219 0.0219 369006.0416231601266190 23729543.283509612083
220 0.0220 366644.3381100910482928 23504526.977871682495
221 0.0221 364304.9831862968858331 23282571.498011339456
222 0.0222 361987.6735214272630401 23063621.799381319433
223 0.0223 359692.1112280145171098 22847624.068873692304
224 0.0224 357418.0037399753928185 22634525.691908653826
225 0.0225 355165.0636943526915275 22424275.220544937998
226 0.0226 352933.0088161966414191 22216822.342576112598
227 0.0227 350721.5618064890149981 22012117.851576965302
228 0.0228 348530.4502330167451873 21810113.617868322879
229 0.0229 346359.4064241049927659 21610762.560366928577
230 0.0230 344208.1673651221208274 21414018.619290463626
231 0.0231 342076.4745976732228883 21219836.729687422514
232 0.0232 339964.0741214005975053 21028172.795764837414
233 0.0233 337870.7162983131129295 20838983.665984660387
234 0.0234 335796.1557595686754212 20652227.108904156834
235 0.0235 333740.1513146367506124 20467861.789734028280
236 0.0236 331702.4658627705066465 20285847.247590590268
237 0.0237 329682.8663067200686783 20106143.873418472707
238 0.0238 327681.1234686211100779 19928712.888560745865
239 0.0239 325697.0120079952757806 19753516.323956366628
240 0.0240 323730.3103418003302068 19580516.999942045659
241 0.0241 321780.8005664712400176 19409678.506640188396
242 0.0242 319848.2683818935765885 19240965.184912912548
243 0.0243 317932.5030172547558323 19074342.107863172889
244 0.0244 316033.2971587182837538 18909775.062866322696
245 0.0245 314150.4468788693193346 18747230.534112736583
246 0.0246 312283.7515678813215345 18586675.685647498816
247 0.0247 310433.0138663544785231 18428078.344889003783
248 0.0248 308598.0395997794112191 18271406.986611977220
249 0.0249 306778.6377145798178390 18116630.717379927635
250 0.0250 304974.6202156901708804 17963719.260412599891
251 0.0251 303185.8021056258003227 17812642.940874438733
252 0.0252 301412.0013250035117380 17663372.671571198851
253 0.0253 299653.0386944728670642 17515879.939041338861
254 0.0254 297908.7378580193035305 17370136.790030043572
255 0.0255 296178.9252276011393405 17226115.818333387375
256 0.0256 294463.4299290843191557 17083790.152002569288
257 0.0257 292762.0837494394509122 16943133.440894573927
258 0.0258 291074.7210851666750386 16804119.844561219215
259 0.0259 289401.1788919154205360 16666724.020464304835
260 0.0260 287741.2966352668590844 16530921.112507056445
261 0.0261 286094.9162426478578709 16396686.739873487502
262 0.0262 284461.8820563459303230 16263996.986164832488
263 0.0263 282842.0407875964883715 16132828.388824321330
264 0.0264 281235.2414717131759971 16003157.928842486814
265 0.0265 279641.3354242343921214 15874963.020733268932
266 0.0266 278060.1761980590526946 15748221.502773908898
267 0.0267 276491.6195415453985333 15622911.627499653026
268 0.0268 274935.5233575480524451 15499012.052447149530
269 0.0269 273391.7476633688202128 15376501.831137340516
270 0.0270 271860.1545515973703004 15255360.404292186722
271 0.0271 270340.6081518188584596 15135567.591277932748
272 0.0272 268832.9745931665529497 15017103.581767834723
273 0.0273 267337.1219676972250454 14899948.927618546411
274 0.0274 265852.9202945686411113 14784084.534953417256
275 0.0275 264380.2414849986089393 14669491.656447306275
276 0.0276 262918.9593079859041609 14556151.883806258440
277 0.0277 261468.9493567737226840 14444047.140437431633
278 0.0278 260030.0890160367125645 14333159.674302676693
279 0.0279 258602.2574297740065958 14223472.050951438025
280 0.0280 257185.3354698900657240 14114967.146727366373
281 0.0281 255779.2057054464821704 14007628.142144208774
282 0.0282 254383.7523725680075586 13901438.515425303951
283 0.0283 252998.8613449865952134 13796382.036202894524
284 0.0284 251624.4201052078278735 13692442.759372618049
285 0.0285 250260.3177162842766847 13589605.019098309800
286 0.0286 248906.4447941811813507 13487853.422963397577
287 0.0287 247562.6934807197540067 13387172.846265010536
288 0.0288 246228.9574170841951855 13287548.426446074620
289 0.0289 244905.1317178787721787 13188965.557662103325
290 0.0290 243591.1129457216884475 13091409.885479718447
291 0.0291 242286.7990863626764622 12994867.301700726151
292 0.0292 240992.0895243120321538 12899323.939312232658
293 0.0293 239706.8850189686636440 12804766.167555237189
294 0.0294 238431.0876812353089917 12711180.587112041190
295 0.0295 237164.6009506093978416 12618554.025406327099
296 0.0296 235907.3295727383228950 12526873.532015083358
297 0.0297 234659.1795774281781632 12436126.374188086018
298 0.0298 233420.0582570951373782 12346300.032472910360
299 0.0299 232189.8741456494317390 12257382.196441121399
300 0.0300 230968.5369978015951347 12169360.760515579954
301 0.0301 229755.9577687811397482 12082223.819893240929
302 0.0302 228552.0485944583197124 11995959.666562948376
303 0.0303 227356.7227718594076578 11910556.785415045917
304 0.0304 226169.8947400666365866 11826003.850440463051
305 0.0305 224991.4800614937848877 11742289.721016528085
306 0.0306 223821.3954035290516913 11659403.438278060406
307 0.0307 222659.5585205366078299 11577334.221570670605
308 0.0308 221505.8882362088188529 11496071.464985063300
309 0.0309 220360.3044262611074373 11415604.733969137073
310 0.0310 219222.7280014618299901 11335923.762016674504
311 0.0311 218093.0808909894549288 11257018.447430660948
312 0.0312 216971.2860261099704076 11178878.850158967078
313 0.0313 215857.2673241670127027 11101495.188700459898
314 0.0314 214750.9496728779631667 11024857.837080292404
315 0.0315 213652.2589149293489754 10948957.321892216802
316 0.0316 212561.1218328644463327 10873784.319406067953
317 0.0317 211477.4661342571780551 10799329.652739482000
318 0.0318 210401.2204371656407602 10725584.289091378450
319 0.0319 209332.3142558592662681 10652539.337036268786
320 0.0320 208270.6779868135927245 10580186.043877460063
321 0.0321 207216.2428949668246787 10508515.793058048934
322 0.0322 206168.9411002325068694 10437520.101628223434
323 0.0323 205128.7055642627528869 10367190.617767058313
324 0.0324 204095.4700774564989842 10297519.118357922882
325 0.0325 203069.1692462078062817 10228497.506616080180
326 0.0326 202049.7384803886525333 10160117.809767078608
327 0.0327 201037.1139810615568422 10092372.176774958149
328 0.0328 200031.2327284168859478 10025252.876118449494
329 0.0329 199032.0324699302436784 9958752.293614679947
330 0.0330 198039.4517087350541260 9892862.930289257318
331 0.0331 197053.4296922060602810 9827577.400290586054
332 0.0332 196073.9064007490815129 9762888.428849061951
333 0.0333 195100.8225367927225307 9698788.850277867168
334 0.0334 194134.1195139779883903 9635271.606017075479
335 0.0335 193173.7394465412653517 9572329.742717353627
336 0.0336 192219.6251388872042298 9509956.410364057869
337 0.0337 191271.7200753469951451 9448144.860440131277
338 0.0338 190329.9684101186285261 9386888.444127107039
339 0.0339 189394.3149573851260357 9326180.610543062910
340 0.0340 188464.7051816071325447 9266014.905016714707
341 0.0341 187541.0851879864349030 9206384.967397287488
342 0.0342 186623.4017130966531113 9147284.530398439616
343 0.0343 185711.6021156779315788 9088707.417976276949
344 0.0344 184805.6343675921089016 9030647.543740129098
345 0.0345 183905.4470449353102595 8973098.909395638853
346 0.0346 183010.9893193045572843 8916055.603219280019
347 0.0347 182122.2109492154268082 8859511.798563549295
348 0.0348 181239.0622716676443815 8803461.752392234281
349 0.0349 180361.4941938557894900 8747899.803845016286
350 0.0350 179489.4581850219983608 8692820.372830756009
351 0.0351 178622.9062684480159078 8638217.958648696542
352 0.0352 177761.7910135837155394 8584087.138637177646
353 0.0353 176906.0655283094092738 8530422.566849034280
354 0.0354 176055.6834513292997144 8477218.972753170878
355 0.0355 175210.5989446935709566 8424471.159961646423
356 0.0356 174370.7666864463826641 8372174.004981863312
357 0.0357 173536.1418633976427373 8320322.455993121490
358 0.0358 172706.6801640156481881 8268911.531647017226
359 0.0359 171882.3377714387315791 8217936.319891334511
360 0.0360 171063.0713566033227835 8167391.976816591807
361 0.0361 170248.8380714862432797 8117273.725525105372
362 0.0362 169439.5955424589046743 8067576.855021752417
363 0.0363 168635.3018637515197042 8018296.719126207754
364 0.0364 167835.9155910249100998 7969428.735405933112
365 0.0365 167041.3957350481359754 7920968.384129752405
366 0.0366 166251.7017554795893375 7872911.207241313532
367 0.0367 165466.7935547499218956 7825252.807352134027
368 0.0368 164686.6314720446243882 7777988.846753754653
369 0.0369 163911.1762773845111951 7731115.046448673122
370 0.0370 163140.3891658021020703 7684627.185199495405
371 0.0371 162374.2317516123293899 7638521.098596042953
372 0.0372 161612.6660627755336463 7592792.678140045144
373 0.0373 160855.6545353511755820 7547437.870346882381
374 0.0374 160103.1600080406351481 7502452.675864196382
375 0.0375 159355.1457168170891237 7457833.148606885225
376 0.0376 158611.5752896413323469 7413575.394908254035
377 0.0377 157872.4127412615926005 7369675.572686793283
378 0.0378 157137.6224680958257522 7326129.890628456138
379 0.0379 156407.1692431952105835 7282934.607384007424
380 0.0380 155681.0182112869515549 7240086.030781091191
381 0.0381 154959.1348838953708764 7197580.517050773837
382 0.0382 154241.4851345394272357 7155414.470068328083
383 0.0383 153528.0351940056134481 7113584.340607726015
384 0.0384 152818.7516456947487313 7072086.625609784387
385 0.0385 152113.6014210410648957 7030917.867463651113
386 0.0386 151412.5517950028297491 6990074.653301207349
387 0.0387 150715.5703816225577611 6949553.614304254763
388 0.0388 150022.6251296561385971 6909351.425024185330
389 0.0389 149333.6843182692246046 6869464.802713895217
390 0.0390 148648.7165527999459300 6829890.506671687588
391 0.0391 147967.6907605865271762 6790625.337596809492
392 0.0392 147290.5761868588451762 6751666.136956589296
393 0.0393 146617.3423906927637290 6713009.786364817061
394 0.0394 145947.9592410259647295 6674653.206971080974
395 0.0395 145282.3969127343734726 6636593.358861009590
396 0.0396 144620.6258827679848764 6598827.240467024036
397 0.0397 143962.6169263451592997 6561351.887989540584
398 0.0398 143308.3411132042820100 6524164.374828217551
399 0.0399 142657.7698039117094595 6487261.811023355462
400 0.0400 142010.8746462251874618 6450641.342706866562
401 0.0401 141367.6275715116935316 6414300.151562932879
402 0.0402 140728.0007912186556496 6378235.454298044555
403 0.0403 140091.9667933977325447 6342444.502120167017
404 0.0404 139459.4983392803696916 6306924.580226951279
405 0.0405 138830.5684599038795568 6271673.007302833721
406 0.0406 138205.1504527874931227 6236687.135024665855
407 0.0407 137583.2178786574513651 6201964.347576017492
408 0.0408 136964.7445582201762591 6167502.061169607565
409 0.0409 136349.7045689827937167 6133297.723578062840
410 0.0410 135738.0722421202517580 6099348.813672576100
411 0.0411 135129.8221593881607987 6065652.840969447047
412 0.0412 134524.9291500804829411 6032207.345184317790
413 0.0413 133923.3682880315755028 5999009.895793972537
414 0.0414 133325.1148886615992524 5966058.091605489142
415 0.0415 132730.1445060646801721 5933349.560332697816
416 0.0416 132138.4329301390680484 5900881.958179714158
417 0.0417 131549.9561837585060857 5868652.969431536272
418 0.0418 130964.6905199843749870 5836660.306051353924
419 0.0419 130382.6124193175783148 5804901.707284711301
420 0.0420 129803.6985869898344390 5773374.939270204864
421 0.0421 129227.9259502934874035 5742077.794656588696
422 0.0422 128655.2716559493419481 5711008.092226376757
423 0.0423 128085.7130675117514329 5680163.676525458694
424 0.0424 127519.2277628105221083 5649542.417499047704
425 0.0425 126955.7935314289061353 5619142.210133400746
426 0.0426 126395.3883722170576220 5588960.974103598855
427 0.0427 125837.9904908405296737 5558996.653426976874
428 0.0428 125283.5782973630703054 5529247.216122287326
429 0.0429 124732.1304038632370066 5499710.653874370269
430 0.0430 124183.6256220843060873 5470384.981704287231
431 0.0431 123638.0429611168510746 5441268.237644829787
432 0.0432 123095.3616251135390485 5412358.482421267778
433 0.0433 122555.5610110356210498 5383653.799137230963
434 0.0434 122018.6207064304762753 5355152.292965669185
435 0.0435 121484.5204872399481246 5326852.090844813734
436 0.0436 120953.2403156387590570 5298751.341178943403
437 0.0437 120424.7603379026113544 5270848.213543970138
438 0.0438 119899.0608823055226821 5243140.898397771642
439 0.0439 119376.1224570458871312 5215627.606795060448
440 0.0440 118855.9257482007960789 5188306.570106847212
441 0.0441 118338.4516177082405193 5161176.039744263515
442 0.0442 117823.6811013766855467 5134234.286886911839
443 0.0443 117311.5954069215658819 5107479.602215336636
444 0.0444 116802.1759120284114033 5080910.295647779480
445 0.0445 116295.4041624419623986 5054524.696081077680
446 0.0446 115791.2618700811290182 5028321.151135655120
447 0.0447 115289.7309111791255418 5002298.026904391125
448 0.0448 114790.7933244486339390 4976453.707705533132
449 0.0449 114294.4313092713855440 4950786.595839401707
450 0.0450 113800.6272239119716687 4925295.111348834820
451 0.0451 113309.3635837553592864 4899977.691783459857
452 0.0452 112820.6230595678061945 4874832.791967476718
453 0.0453 112334.3884757808700670 4849858.883771127090
454 0.0454 111850.6428087980311830 4825054.455885645002
455 0.0455 111369.3691853236668976 4800418.013601662591
456 0.0456 110890.5508807140286081 4775948.078591021709
457 0.0457 110414.1713173498865217 4751643.188691898249
458 0.0458 109940.2140630304202205 4727501.897697295062
459 0.0459 109468.6628293882240541 4703522.775146625005
460 0.0460 108999.5014703248598380 4679704.406120548025
461 0.0461 108532.7139804668840952 4656045.391038941219
462 0.0462 108068.2844936418405268 4632544.345461818390
463 0.0463 107606.1972813740867423 4609199.899893402122
464 0.0464 107146.4367513999604853 4586010.699589012191
465 0.0465 106688.9874462022562511 4562975.404364927672
466 0.0466 106233.8340415634593228 4540092.688411137089
467 0.0467 105780.9613451375626028 4517361.240106765181
468 0.0468 105330.3542950403061695 4494779.761838433333
469 0.0469 104881.9979584573302418 4472346.969821164384
470 0.0470 104435.8775302701687906 4450061.593922049738
471 0.0471 103991.9783316997491056 4427922.377486488782
472 0.0472 103550.2858089670771733 4405928.077167058364
473 0.0473 103110.7855319709778996 4384077.462754838169
474 0.0474 102673.4631929825700354 4362369.317013261840
475 0.0475 102238.3046053561847657 4340802.435514437035
476 0.0476 101805.2957022565678926 4319375.626477826387
477 0.0477 101374.4225354021036765 4298087.710611318238
478 0.0478 100945.6712738238129532 4276937.520954610780
479 0.0479 100519.0282026398344897 4255923.902724900283
480 0.0480 100094.4797218453459209 4235045.713164792396
481 0.0481 99672.0123451174877118 4214301.821392457001
482 0.0482 99251.6126986351737287 4193691.108253926970
483 0.0483 98833.2675199135992443 4173212.466177518014
484 0.0484 98416.9636566531989956 4152864.799030430149
485 0.0485 98002.6880656028079102 4132647.021977330092
486 0.0486 97590.4278114368935348 4112558.061341051944
487 0.0487 97180.1700656465836801 4092596.854465160053
488 0.0488 96771.9021054443874164 4072762.349578690249
489 0.0489 96365.6113126823183848 4053053.505662587006
490 0.0490 95961.2851727832749020 4033469.292318290100
491 0.0491 95558.9112736854585819 4014008.689637955744
492 0.0492 95158.4773047997296089 3994670.688076715916
493 0.0493 94759.9710559795639711 3975454.288326629438
494 0.0494 94363.3804165036126506 3956358.501192479394
495 0.0495 93968.6933740705280798 3937382.347469290718
496 0.0496 93575.8980138059851015 3918524.857821594924
497 0.0497 93184.9825172816927079 3899785.072664382868
498 0.0498 92795.9351615461928304 3881162.042045754381
499 0.0499 92408.7443181673443178 3862654.825531135779
500 0.0500 92023.3984522863320308 3844262.492089234293
501 0.0501 91639.8861216828954639 3825984.119979483075
502 0.0502 91258.1959758518642047 3807818.796641121153
503 0.0503 90878.3167550906218821 3789765.618583767209
504 0.0504 90500.2372895974549465 3771823.691279525869
505 0.0505 90123.9464985806407640 3753992.129056621809
506 0.0506 89749.4333893780858489 3736270.054994453676
507 0.0507 89376.6870565873541636 3718656.600820113905
508 0.0508 89005.6966812060272787 3701150.906806375366
509 0.0509 88636.4515297821635613 3683752.121671005152
510 0.0510 88268.9409535747399786 3666459.402477486525
511 0.0511 87903.1543877240037546 3649271.914537141100
512 0.0512 87539.0813504315156024 3632188.831312549300
513 0.0513 87176.7114421497681178 3615209.334322280716
514 0.0514 86816.0343447813065723 3598332.613046942279
515 0.0515 86457.0398208871338284 3581557.864836461842
516 0.0516 86099.7177129043702735 3564884.294818736147
517 0.0517 85744.0579423729650443 3548311.115809350275
518 0.0518 85390.0505091713712318 3531837.548222656362
519 0.0519 85037.6854907610395458 3515462.819983989932
520 0.0520 84686.9530414396867855 3499186.166443065275
521 0.0521 84337.8433916031062836 3483006.830288544297
522 0.0522 83990.3468470154912211 3466924.061463758815
523 0.0523 83644.4537880881252931 3450937.117083535064
524 0.0524 83300.1546691663388629 3435045.261352161877
525 0.0525 82957.4400178246141877 3419247.765482406132
526 0.0526 82616.3004341697087511 3403543.907615657896
527 0.0527 82276.7265901517675957 3387932.972743093967
528 0.0528 81938.7092288832209306 3372414.252627895214
529 0.0529 81602.2391639653942548 3356987.045728518628
530 0.0530 81267.3072788228164427 3341650.657122950070
531 0.0531 80933.9045260449784109 3326404.398433934897
532 0.0532 80602.0219267355132615 3311247.587755281944
533 0.0533 80271.6505698687979020 3296179.549579019658
534 0.0534 79942.7816116536705522 3281199.614723598119
535 0.0535 79615.4062749043368967 3266307.120262967888
536 0.0536 79289.5158484183630208 3251501.409456633963
537 0.0537 78965.1016863615077455 3236781.831680550240
538 0.0538 78642.1552076595253311 3222147.742359002121
539 0.0539 78320.6678953967057168 3207598.502897331025
540 0.0540 78000.6312962210649857 3193133.480615483131
541 0.0541 77682.0370197561715031 3178752.048682495020
542 0.0542 77364.8767380194622092 3164453.586051797960
543 0.0543 77049.1421848470054101 3150237.477397302166
544 0.0544 76734.8251553246227559 3136103.113050425891
545 0.0545 76421.9175052252103342 3122049.888937782962
546 0.0546 76110.4111504523316398 3108077.206519766711
547 0.0547 75800.2980664898495888 3094184.472729926929
548 0.0548 75491.5702878575975774 3080371.099915024824
549 0.0549 75184.2199075730459299 3066636.505775975063
550 0.0550 74878.2390766187745612 3052980.113309434149
551 0.0551 74573.6200034157955088 3039401.350750193931
552 0.0552 74270.3549533025652636 3025899.651514297817
553 0.0553 73968.4362480197160039 3012474.454142817296
554 0.0554 73667.8562652002583491 2999125.202246458735
555 0.0555 73368.6074378654011525 2985851.344450706150
556 0.0556 73070.6822539257700555 2972652.334341823123
557 0.0557 72774.0732556880102493 2959527.630413407926
558 0.0558 72478.7730393666570308 2946476.696013646200
559 0.0559 72184.7742546013032552 2933498.999293293338
560 0.0560 71892.0696039789327187 2920594.013154215179
561 0.0561 71600.6518425612885039 2907761.215198615100
562 0.0562 71310.5137774174072547 2895000.087678888813
563 0.0563 71021.6482671610574471 2882310.117448091507
564 0.0564 70734.0482214930962073 2869690.795911037363
565 0.0565 70447.7066007487446768 2857141.618975988589
566 0.0566 70162.6164154495927505 2844662.087006954011
567 0.0567 69878.7707258604204981 2832251.704776546918
568 0.0568 69596.1626415506179910 2819909.981419485062
569 0.0569 69314.7853209603199502 2807636.430386585183
570 0.0570 69034.6319709710223833 2795430.569399353117
571 0.0571 68755.6958464807976270 2783291.920405199286
572 0.0572 68477.9702499838895164 2771220.009533042088
573 0.0573 68201.4485311547614401 2759214.367049654014
574 0.0574 67926.1240864364663139 2747274.527316345833
575 0.0575 67651.9903586333384737 2735400.028746332042
576 0.0576 67379.0408365078910720 2723590.413762507960
577 0.0577 67107.2690543819771847 2711845.228755810764
578 0.0578 66836.6685917419817997 2700164.024044020101
579 0.0579 66567.2330728482193081 2688546.353831115179
580 0.0580 66298.9561663483036682 2676991.776167089120
581 0.0581 66031.8315848945348989 2665499.852908279281
582 0.0582 65765.8530847652145894 2654070.149678081274
583 0.0583 65501.0144654898904264 2642702.235828285106
584 0.0584 65237.3095694784424268 2631395.684400744736
585 0.0585 64974.7322816539308405 2620150.072089555208
586 0.0586 64713.2765290892712073 2608964.979203683790
587 0.0587 64452.9362806475837715 2597839.989630073309
588 0.0588 64193.7055466262245318 2586774.690797088202
589 0.0589 63935.5783784044469940 2575768.673638515174
590 0.0590 63678.5488680946218665 2564821.532557926141
591 0.0591 63422.6111481970510795 2553932.865393445361
592 0.0592 63167.7593912582306075 2543102.273382959887
593 0.0593 62913.9878095325912000 2532329.361129794270
594 0.0594 62661.2906546476660878 2521613.736568673048
595 0.0595 62409.6622172726274584 2510955.010932155885
596 0.0596 62159.0968267901480431 2500352.798717487603
597 0.0597 61909.5888509715878172 2489806.717653766740
598 0.0598 61661.1326956554185017 2479316.388669574633
599 0.0599 61413.7228044288931414 2468881.435860900208
600 0.0600 61167.3536583128734492 2458501.486459515058
601 0.0601 60922.0197754498149152 2448176.170801674947
602 0.0602 60677.7157107948733028 2437905.122297194786
603 0.0603 60434.4360558100670460 2427687.977398868185
604 0.0604 60192.1754381615101011 2417524.375572287012
605 0.0605 59950.9285214195988374 2407413.959265949205
606 0.0606 59710.6900047622184502 2397356.373881718144
607 0.0607 59471.4546226808452047 2387351.267745723017
608 0.0608 59233.2171446895881672 2377398.292079424951
609 0.0609 58995.9723750370612834 2367497.100971155800
610 0.0610 58759.7151524211076321 2357647.351347940974
611 0.0611 58524.4403497063321993 2347848.702947601210
612 0.0612 58290.1428736443922389 2338100.818291226402
613 0.0613 58056.8176645970306708 2328403.362655938603
614 0.0614 57824.4596962618306861 2318756.004048010800
615 0.0615 57593.0639754006188014 2309158.413176189177
616 0.0616 57362.6255415705381893 2299610.263425438199
617 0.0617 57133.1394668577195262 2290111.230830887333
618 0.0618 56904.6008556135711842 2280660.994052136317
619 0.0619 56677.0048441935723531 2271259.234347830061
620 0.0620 56450.3466006986564025 2261905.635550489649
621 0.0621 56224.6213247190462425 2252599.884041707031
622 0.0622 55999.8242470805853372 2243341.668727505952
623 0.0623 55775.9506295935061644 2234130.681014074013
624 0.0624 55552.9957648036142928 2224966.614783741999
625 0.0625 55330.9549757458662498 2215849.166371170897
626 0.0626 55109.8236157003120752 2206778.034539938904
627 0.0627 54889.5970679503516294 2197752.920459232759
628 0.0628 54670.2707455433483119 2188773.527680906001
629 0.0629 54451.8400910534619470 2179839.562116773799
630 0.0630 54234.3005763468172518 2170950.732016114984
631 0.0631 54017.6477023488405393 2162106.747943472117
632 0.0632 53801.8769988138301414 2153307.322756682057
633 0.0633 53586.9840240967387217 2144552.171585124917
634 0.0634 53372.9643649270656169 2135841.011808276176
635 0.0635 53159.8136361849319655 2127173.563034411985
636 0.0636 52947.5274806792294839 2118549.547079608776
637 0.0637 52736.1015689279010985 2109968.687946969178
638 0.0638 52525.5315989402515697 2101430.711806029081
639 0.0639 52315.8132960013244883 2092935.346972452011
640 0.0640 52106.9424124583092635 2084482.323887892766
641 0.0641 51898.9147275089053437 2076071.375100142788
642 0.0642 51691.7260469917309820 2067702.235243387055
643 0.0643 51485.3722031786164735 2059374.641018839087
644 0.0644 51279.8490545689055580 2051088.331175362924
645 0.0645 51075.1524856856121914 2042843.046490563778
646 0.0646 50871.2784068734908942 2034638.529751856811
647 0.0647 50668.2227540990061243 2026474.525737866294
648 0.0648 50465.9814887521133642 2018350.781200009864
649 0.0649 50264.5505974499028525 2010267.044844233897
650 0.0650 50063.9260918420404778 2002223.067313009873
651 0.0651 49864.1040084180131089 1994218.601167486049
652 0.0652 49665.0804083161492599 1986253.400869783014
653 0.0653 49466.8513771343787084 1978327.222765622893
654 0.0654 49269.4130247427456197 1970439.825066980906
655 0.0655 49072.7614850976460730 1962590.967835031915
656 0.0656 48876.8929160577317816 1954780.412963214330
657 0.0657 48681.8034992015454918 1947007.924160527997
658 0.0658 48487.4894396467716433 1939273.266934974119
659 0.0659 48293.9469658711605007 1931576.208577175857
660 0.0660 48101.1723295350893750 1923916.518144192174
661 0.0661 47909.1618053057100042 1916293.966443438083
662 0.0662 47717.9116906826893683 1908708.326016917825
663 0.0663 47527.4183058255730430 1901159.371125423117
664 0.0664 47337.6779933826474007 1893646.877733092988
665 0.0665 47148.6871183213952463 1886170.623491996201
666 0.0666 46960.4420677604502998 1878730.387726935092
667 0.0667 46772.9392508030796307 1871325.951420447091
668 0.0668 46586.1750983721649391 1863957.097197860014
669 0.0669 46400.1460630466463044 1856623.609312577872
670 0.0670 46214.8486188994429540 1849325.273631538264
671 0.0671 46030.2792613368292223 1842061.877620729851
672 0.0672 45846.4345069392438745 1834833.210330968723
673 0.0673 45663.3108933035109658 1827639.062383751152
674 0.0674 45480.9049788864576840 1820479.225957279792
675 0.0675 45299.2133428499655565 1813353.494772591162
676 0.0676 45118.2325849073386053 1806261.664079946931
677 0.0677 44937.9593251710830373 1799203.530645181891
678 0.0678 44758.3902040020038839 1792178.892736406997
679 0.0679 44579.5218818596549681 1785187.550110604847
680 0.0680 44401.3510391540912678 1778229.304000636097
681 0.0681 44223.8743760989527800 1771303.957102106884
682 0.0682 44047.0886125658144010 1764411.313560596202
683 0.0683 43870.9904879398382036 1757551.178958887001
684 0.0684 43695.5767609766771784 1750723.360304352129
685 0.0685 43520.8442096606377163 1743927.666016486008
686 0.0686 43346.7896310640862794 1737163.905914561125
687 0.0687 43173.4098412080857088 1730431.891205382999
688 0.0688 43000.7016749242538936 1723731.434471236076
689 0.0689 42828.6619857178011443 1717062.349657839863
690 0.0690 42657.2876456317826523 1710424.452062580036
691 0.0691 42486.5755451125223772 1703817.558322686236
692 0.0692 42316.5225928762010881 1697241.486403678078
693 0.0693 42147.1257157766231103 1690696.055587819079
694 0.0694 41978.3818586740962928 1684181.086462780135
695 0.0695 41810.2879843054397497 1677696.400910350028
696 0.0696 41642.8410731551557546 1671241.822095262818
697 0.0697 41476.0381233276857529 1664817.174454180058
698 0.0698 41309.8761504207432154 1658422.283684741007
699 0.0699 41144.3521873997669900 1652056.976734762080
700 0.0700 40979.4632844734514947 1645721.081791484030
701 0.0701 40815.2065089703246485 1639414.428271012148
702 0.0702 40651.5789452163880924 1633136.846807773225
703 0.0703 40488.5776944137905957 1626888.169244123856
704 0.0704 40326.1998745205783052 1620668.228620077018
705 0.0705 40164.4426201314199716 1614476.859163107118
706 0.0706 40003.3030823593653622 1608313.896278032800
707 0.0707 39842.7784287186150323 1602179.176537032938
708 0.0708 39682.8658430082723498 1596072.537669786951
709 0.0709 39523.5625251970996032 1589993.818553638179
710 0.0710 39364.8656913092199829 1583942.859203922097
711 0.0711 39206.7725733108090935 1577919.500764330151
712 0.0712 39049.2804189977177884 1571923.585497455904
713 0.0713 38892.3864918840772589 1565954.956775319995
714 0.0714 38736.0880710918063414 1560013.459070091834
715 0.0715 38580.3824512410574243 1554098.937944822013
716 0.0716 38425.2669423416009522 1548211.240044338163
717 0.0717 38270.7388696850757697 1542350.213086158969
718 0.0718 38116.7955737381926156 1536515.705851542065
719 0.0719 37963.4344100367889041 1530707.568176604109
720 0.0720 37810.6527490807784488 1524925.650943554007
721 0.0721 37658.4479762300034054 1519169.806071940111
722 0.0722 37506.8174916009011213 1513439.886510069016
723 0.0723 37355.7587099640732049 1507735.746226438088
724 0.0724 37205.2690606426840532 1502057.240201327018
725 0.0725 37055.3459874116961146 1496404.224418363068
726 0.0726 36905.9869483979637153 1490776.555856266990
727 0.0727 36757.1894159811199643 1485174.092480638064
728 0.0728 36608.9508766953003942 1479596.693235778017
729 0.0729 36461.2688311316742329 1474044.218036727980
730 0.0730 36314.1407938417760306 1468516.527761172969
731 0.0731 36167.5642932416376425 1463013.484241615981
732 0.0732 36021.5368715166769107 1457534.950257553020
733 0.0733 35876.0560845274158055 1452080.789527661167
734 0.0734 35731.1195017159261624 1446650.866702169878
735 0.0735 35586.7247060130539467 1441245.047355260933
736 0.0736 35442.8692937464147690 1435863.197977494914
737 0.0737 35299.5508745491242735 1430505.185968386941
738 0.0738 35156.7670712692561210 1425170.879628973082
739 0.0739 35014.5155198800785001 1419860.148154553957
740 0.0740 34872.7938693909818539 1414572.861627379898
741 0.0741 34731.5997817591342027 1409308.891009504907
742 0.0742 34590.9309318018786144 1404068.108135645045
743 0.0743 34450.7850071097855107 1398850.385706169065
744 0.0744 34311.1597079604762257 1393655.597280059941
745 0.0745 34172.0527472330722958 1388483.617268051021
746 0.0746 34033.4618503233796218 1383334.320925740991
747 0.0747 33895.3847550597492955 1378207.584346842021
748 0.0748 33757.8192116195859853 1373103.284456396941
749 0.0749 33620.7629824465548154 1368021.299004174769
750 0.0750 33484.2138421684430796 1362961.506558038061
751 0.0751 33348.1695775156695163 1357923.786497419002
752 0.0752 33212.6279872404556954 1352908.019006850198
753 0.0753 33077.5868820366376895 1347914.085069523193
754 0.0754 32943.0440844601107528 1342941.866460955003
755 0.0755 32808.9974288499288377 1337991.245742667932
756 0.0756 32675.4447612500007381 1333062.106255964842
757 0.0757 32542.3839393314156041 1328154.332115761004
758 0.0758 32409.8128323154051031 1323267.808204425965
759 0.0759 32277.7293208968985709 1318402.420165731804
760 0.0760 32146.1312971686711535 1313558.054398832843
761 0.0761 32015.0166645461140433 1308734.598052336834
762 0.0762 31884.3833376925795164 1303931.939018358942
763 0.0763 31754.2292424453262356 1299149.965926688164
764 0.0764 31624.5523157420393545 1294388.568139018957
765 0.0765 31495.3505055479290604 1289647.635743171908
766 0.0766 31366.6217707834002795 1284927.059547411976
767 0.0767 31238.3640812522862689 1280226.731074851006
768 0.0768 31110.5754175706533715 1275546.542557786219
769 0.0769 30983.2537710961514676 1270886.386932238936
770 0.0770 30856.3971438579173991 1266246.157832409022
771 0.0771 30730.0035484870313667 1261625.749585293001
772 0.0772 30604.0710081475044717 1257025.057205250952
773 0.0773 30478.5975564678046794 1252443.976388710085
774 0.0774 30353.5812374729284784 1247882.403508835938
775 0.0775 30229.0201055169709434 1243340.235610319069
776 0.0776 30104.9122252162451332 1238817.370404166169
777 0.0777 29981.2556713829071668 1234313.706262561958
778 0.0778 29858.0485289590906177 1229829.142213759013
779 0.0779 29735.2888929515502241 1225363.577937034890
780 0.0780 29612.9748683668149170 1220916.913757676957
781 0.0781 29491.1045701468319749 1216489.050641996088
782 0.0782 29369.6761231051095820 1212079.890192434192
783 0.0783 29248.6876618633541511 1207689.334642689908
784 0.0784 29128.1373307885769464 1203317.286852849182
785 0.0785 29008.0232839307027461 1198963.650304643903
786 0.0786 28888.3436849606368924 1194628.329096657922
787 0.0787 28769.0967071088198281 1190311.227939650882
788 0.0788 28650.2805331042436592 1186012.252151889959
789 0.0789 28531.8933551139234623 1181731.307654520962
790 0.0790 28413.9333746828488074 1177468.300967000891
791 0.0791 28296.3988026743718365 1173223.139202530961
792 0.0792 28179.2878592110646423 1168995.730063584168
793 0.0793 28062.5987736160132044 1164785.981837410945
794 0.0794 27946.3297843545587966 1160593.803391671041
795 0.0795 27830.4791389764759515 1156419.104170002975
796 0.0796 27715.0450940585906210 1152261.794187685940
797 0.0797 27600.0259151478385320 1148121.784027365036
798 0.0798 27485.4198767047346337 1143998.984834726900
799 0.0799 27371.2252620472791023 1139893.308314360213
800 0.0800 27257.4403632952889893 1135804.666725436924
801 0.0801 27144.0634813151336857 1131732.972877674969
802 0.0802 27031.0929256648923911 1127678.140127148945
803 0.0803 26918.5270145399263129 1123640.082372203935
804 0.0804 26806.3640747188437672 1119618.714049455943
805 0.0805 26694.6024415098836471 1115613.950129719917
806 0.0806 26583.2404586976954306 1111625.706114072120
807 0.0807 26472.2764784904975386 1107653.898029868957
808 0.0808 26361.7088614676613361 1103698.442426885944
809 0.0809 26251.5359765276480175 1099759.256373382173
810 0.0810 26141.7562008363638597 1095836.257452296093
811 0.0811 26032.3679197758792725 1091929.363757427083
812 0.0812 25923.3695268935261993 1088038.493889654987
813 0.0813 25814.7594238513847813 1084163.566953202011
814 0.0814 25706.5360203761301818 1080304.502551890910
815 0.0815 25598.6977342092577601 1076461.220785526093
816 0.0816 25491.2429910576720431 1072633.642246152973
817 0.0817 25384.1702245446358575 1068821.688014548970
818 0.0818 25277.4778761610832589 1065025.279656533850
819 0.0819 25171.1643952172817080 1061244.339219477959
820 0.0820 25065.2282387948689575 1057478.789228776004
821 0.0821 24959.6678716992173577 1053728.552684280090
822 0.0822 24854.4817664121546841 1049993.553056951147
823 0.0823 24749.6684030450414866 1046273.714285298018
824 0.0824 24645.2262692921722191 1042568.960772071965
825 0.0825 24541.1538603845292528 1038879.217380818096
826 0.0826 24437.4496790438606695 1035204.409432564047
827 0.0827 24334.1122354371073015 1031544.462702480145
828 0.0828 24231.1400471311535512 1027899.303416590090
829 0.0829 24128.5316390478983521 1024268.858248509117
830 0.0830 24026.2855434196608257 1020653.054316209164
831 0.0831 23924.4002997449097165 1017051.819178799982
832 0.0832 23822.8744547443020565 1013465.080833328888
833 0.0833 23721.7065623170528852 1009892.767711666180
834 0.0834 23620.8951834976032842 1006334.808677335968
835 0.0835 23520.4388864126158296 1002791.133022414055
836 0.0836 23420.3362462382683589 999261.670464501018
837 0.0837 23320.5858451578642416 995746.351143572014
838 0.0838 23221.1862723197336891 992245.105619057082
839 0.0839 23122.1361237954442913 988757.864866757998
840 0.0840 23023.4340025383098691 985284.560275912983
841 0.0841 22925.0785183422012778 981825.123646225082
842 0.0842 22827.0682878006409737 978379.487184950034
843 0.0843 22729.4019342661958945 974947.583503979957
844 0.0844 22632.0780878101468261 971529.345616979059
845 0.0845 22535.0953851824742742 968124.706936500967
846 0.0846 22438.4524697720917175 964733.601271178923
847 0.0847 22342.1479915673880896 961355.962822915986
848 0.0848 22246.1806071170358337 957991.726184097934
849 0.0849 22150.5489794910899946 954640.826334835961
850 0.0850 22055.2517782423383323 951303.198640189134
851 0.0851 21960.2876793679533876 947978.778847508947
852 0.0852 21865.6553652713919291 944667.503083704039
853 0.0853 21771.3535247245781648 941369.307852579048
854 0.0854 21677.3808528303416097 938084.130032165907
855 0.0855 21583.7360509851278039 934811.906872128951
856 0.0856 21490.4178268419636879 931552.575991131947
857 0.0857 21397.4248942736921890 928306.075374265085
858 0.0858 21304.7559733364541898 925072.343370460090
859 0.0859 21212.4097902334324317 921851.318689971929
860 0.0860 21120.3850772788428003 918642.940401827917
861 0.0861 21028.6805728621839080 915447.147931374027
862 0.0862 20937.2950214127304207 912263.881057702936
863 0.0863 20846.2271733642810432 909093.079911292996
864 0.0864 20755.4757851201429730 905934.684971499955
865 0.0865 20665.0396190183600993 902788.637064148905
866 0.0866 20574.9174432971958595 899654.877359139035
867 0.0867 20485.1080320608343754 896533.347368059913
868 0.0868 20395.6101652453398856 893423.988941816031
869 0.0869 20306.4226285848344560 890326.744268291979
870 0.0870 20217.5442135779194359 887241.555869998876
871 0.0871 20128.9737174543261062 884168.366601835936
872 0.0872 20040.7099431417991582 881107.119648699067
873 0.0873 19952.7516992331984511 878057.758523296099
874 0.0874 19865.0977999538408767 875020.227063867962
875 0.0875 19777.7470651290532260 871994.469431918813
876 0.0876 19690.6983201519542490 868980.430110038025
877 0.0877 19603.9503959514659073 865978.053899704944
878 0.0878 19517.5021289605283528 862987.285919076996
879 0.0879 19431.3523610845331859 860008.071600839961
880 0.0880 19345.4999396699859062 857040.356690070941
881 0.0881 19259.9437174733793654 854084.087242092122
882 0.0882 19174.6825526302563958 851139.209620348876
883 0.0883 19089.7153086245198210 848205.670494353864
884 0.0884 19005.0408542579243658 845283.416837558150
885 0.0885 18920.6580636197795684 842372.395925335004
886 0.0886 18836.5658160568673338 839472.555332876043
887 0.0887 18752.7629961435632140 836583.842933211010
888 0.0888 18669.2484936521432246 833706.206895169918
889 0.0889 18586.0212035233162169 830839.595681395964
890 0.0890 18503.0800258369308722 827983.958046328044
891 0.0891 18420.4238657829009753 825139.243034297833
892 0.0892 18338.0516336323125870 822305.399977496942
893 0.0893 18255.9622447087313049 819482.378494097153
894 0.0894 18174.1546193597096135 816670.128486330039
895 0.0895 18092.6276829284688574 813868.600138519891
896 0.0896 18011.3803657257776649 811077.743915277882
897 0.0897 17930.4116030020377366 808297.510559540009
898 0.0898 17849.7203349195224291 805527.851090772077
899 0.0899 17769.3055065248299798 802768.716803097981
900 0.0900 17689.1660677215040778 800020.059263427975
901 0.0901 17609.3009732428472489 797281.830309710000
902 0.0902 17529.7091826249088626 794553.982049062965
903 0.0903 17450.3896601796550385 791836.466856010025
904 0.0904 17371.3413749683168135 789129.237370725023
905 0.0905 17292.5633007749202079 786432.246497221990
906 0.0906 17214.0544160799800011 783745.447401618003
907 0.0907 17135.8137040343754052 781068.793510443065
908 0.0908 17057.8401524334112764 778402.238508836133
909 0.0909 16980.1327536910248455 775745.736338902963
910 0.0910 16902.6905048141816224 773099.241197984898
911 0.0911 16825.5124073774313729 770462.707536993898
912 0.0912 16748.5974674976459937 767836.090058719041
913 0.0913 16671.9446958088992687 765219.343716203002
914 0.0914 16595.5531074375358003 762612.423711040872
915 0.0915 16519.4217219773927354 760015.285491811112
916 0.0916 16443.5495634651815635 757427.884752416983
917 0.0917 16367.9356603560354415 754850.177430491080
918 0.0918 16292.5790454992220475 752282.119705782039
919 0.0919 16217.4787561140037724 749723.667998590972
920 0.0920 16142.6338337656634394 747174.778968202067
921 0.0921 16068.0433243416882760 744635.409511303063
922 0.0922 15993.7062780280994048 742105.516760464991
923 0.0923 15919.6217492859486811 739585.058082563104
924 0.0924 15845.7887968279555935 737073.991077307961
925 0.0925 15772.2064835953060538 734572.273575692088
926 0.0926 15698.8738767345967062 732079.863638490904
927 0.0927 15625.7900475749320321 729596.719554797979
928 0.0928 15552.9540716051669733 727122.799840517109
929 0.0929 15480.3650284512950748 724658.063236929011
930 0.0930 15408.0220018539894227 722202.468709198060
931 0.0931 15335.9240796462836443 719755.975444932003
932 0.0932 15264.0703537313984270 717318.542852776009
933 0.0933 15192.4599200607117382 714890.130560968071
934 0.0934 15121.0918786118672870 712470.698415931081
935 0.0935 15049.9653333670285065 710060.206480844179
936 0.0936 14979.0793922912707785 707658.615034300950
937 0.0937 14908.4331673111119017 705265.884568871930
938 0.0938 14838.0257742931789835 702881.975789797958
939 0.0939 14767.8563330230117572 700506.849613551050
940 0.0940 14697.9239671840077790 698140.467166546034
941 0.0941 14628.2278043364913174 695782.789783773012
942 0.0942 14558.7669758969295799 693433.779007459991
943 0.0943 14489.5406171172671748 691093.396585789043
944 0.0944 14420.5478670644006343 688761.604471539846
945 0.0945 14351.7878685997839057 686438.364820786985
946 0.0946 14283.2597683591611712 684123.639991650009
947 0.0947 14214.9627167324306356 681817.392542978050
948 0.0948 14146.8958678436265473 679519.585233104881
949 0.0949 14079.0583795310449204 677230.181018529925
950 0.0950 14011.4494133274820342 674949.143052731873
951 0.0951 13944.0681344406020798 672676.434684872977
952 0.0952 13876.9137117334284994 670412.019458584953
953 0.0953 13809.9853177049626538 668155.861110736150
954 0.0954 13743.2821284709152678 665907.923570228973
955 0.0955 13676.8033237445652048 663668.170956768095
956 0.0956 13610.5480868177437515 661436.567579671973
957 0.0957 13544.5156045419262227 659213.077936667949
958 0.0958 13478.7050673094563535 656997.666712740087
959 0.0959 13413.1156690348725533 654790.298778920900
960 0.0960 13347.7466071363687661 652590.939191148034
961 0.0961 13282.5970825173571939 650399.553189091152
962 0.0962 13217.6662995481510734 648216.106195033994
963 0.0963 13152.9534660477656871 646040.563812683104
964 0.0964 13088.4577932658266946 643872.891826098086
965 0.0965 13024.1784958645966981 641713.056198498001
966 0.0966 12960.1147919011109479 639561.023071204079
967 0.0967 12896.2659028094240057 637416.758762522135
968 0.0968 12832.6310533829673659 635280.229766597040
969 0.0969 12769.2094717570180364 633151.402752403053
970 0.0970 12706.0003893912708008 631030.244562553940
971 0.0971 12643.0030410525250772 628916.722212352091
972 0.0972 12580.2166647974772786 626810.802888587117
973 0.0973 12517.6405019556168554 624712.453948609997
974 0.0974 12455.2737971122296585 622621.642919149948
975 0.0975 12393.1157980915031658 620538.337495377054
976 0.0976 12331.1657559397444857 618462.505539797014
977 0.0977 12269.4229249086929485 616394.115081249038
978 0.0978 12207.8865624389363802 614333.134313890943
979 0.0979 12146.5559291434346960 612279.531596138142
980 0.0980 12085.4302887911417201 610233.275449719978
981 0.0981 12024.5089082907252305 608194.334558621980
982 0.0982 11963.7910576743870479 606162.677768131020
983 0.0983 11903.2760100817904458 604138.274083815981
984 0.0984 11842.9630417440712336 602121.092670582933
985 0.0985 11782.8514319679579785 600111.102851680014
986 0.0986 11722.9404631199886353 598108.274107716978
987 0.0987 11663.2294206108163053 596112.576075741090
988 0.0988 11603.7175928796168591 594123.978548264946
989 0.0989 11544.4042713785875094 592142.451472327113
990 0.0990 11485.2887505575436080 590167.964948545909
991 0.0991 11426.3703278486082127 588200.489230178064
992 0.0992 11367.6483036509889644 586239.994722221047
993 0.0993 11309.1219813158531906 584286.451980477083
994 0.0994 11250.7906671312975959 582339.831710636965
995 0.0995 11192.6536703073961689 580400.104767380049
996 0.0996 11134.7103029613535909 578467.242153475061
997 0.0997 11076.9598801027368609 576541.215018877061
998 0.0998 11019.4017196187996888 574621.994659857126
999 0.0999 10962.0351422599014768 572709.552518100012
1000 0.1000 10904.8594716250045167 570803.860179848969
1001 0.1001 10847.8740341472603177 568904.889375024009
1002 0.1002 10791.0781590796905220 567012.611976363929
1003 0.1003 10734.4711784809442179 565126.999998570071
1004 0.1004 10678.0524272011425637 563248.025597451022
1005 0.1005 10621.8212428678161814 561375.661069085007
1006 0.1006 10565.7769658719134895 559509.878848974942
1007 0.1007 10509.9189393539036246 557650.651511219097
1008 0.1008 10454.2465091899593972 555797.951767676976
1009 0.1009 10398.7590239782184653 553951.752467156970
1010 0.1010 10343.4558350251299998 552112.026594594005
1011 0.1011 10288.3362963318886614 550278.747270246036
1012 0.1012 10233.3997645809322421 548451.887748875888
1013 0.1013 10178.6455991225393518 546631.421418969054
1014 0.1014 10124.0731619614944066 544817.321801927988
1015 0.1015 10069.6818177438344719 543009.562551287934
1016 0.1016 10015.4709337436725036 541208.117451936938
1017 0.1017 9961.4398798501097190 539412.960419332958
1018 0.1018 9907.5880285542061756 537624.065498735057
1019 0.1019 9853.9147549360477569 535841.406864439137
1020 0.1020 9800.4194366518750030 534064.958819011925
1021 0.1021 9747.1014539212974341 532294.695792536950
1022 0.1022 9693.9601895145769959 530530.592341864016
1023 0.1023 9640.9950287399915396 528772.623149861116
1024 0.1024 9588.2053594312637870 527020.763024678919
1025 0.1025 9535.5905719350794243 525274.986899009906
1026 0.1026 9483.1500590986615862 523535.269829360011
1027 0.1027 9430.8832162574271933 521801.586995318939
1028 0.1028 9378.7894412227196881 520073.913698848046
1029 0.1029 9326.8681342695999774 518352.225363555946
1030 0.1030 9275.1186981247228687 516636.497533991991
1031 0.1031 9223.5405379542771698 514926.705874937994
1032 0.1032 9172.1330613519949111 513222.826170711953
1033 0.1033 9120.8956783272369648 511524.834324464027
1034 0.1034 9069.8278012931386911 509832.706357486022
1035 0.1035 9018.9288450548374385 508146.418408533034
1036 0.1036 8968.1982267977546144 506465.946733128047
1037 0.1037 8917.6353660759541526 504791.267702893994
1038 0.1038 8867.2396848005664651 503122.357804876054
1039 0.1039 8817.0106072282796958 501459.193640872953
1040 0.1040 8766.9475599498982774 499801.751926772995
1041 0.1041 8717.0499718789651524 498150.009491892997
1042 0.1042 8667.3172742404549354 496503.943278327992
1043 0.1043 8617.7489005595234630 494863.530340293073
1044 0.1044 8568.3442866503355617 493228.747843482008
1045 0.1045 8519.1028706049401080 491599.573064424039
1046 0.1046 8470.0240927822269441 489975.983389843022
1047 0.1047 8421.1073957969329058 488357.956316024938
1048 0.1048 8372.3522245087224292 486745.469448194024
1049 0.1049 8323.7580260113190889 485138.500499876973
1050 0.1050 8275.3242496217098960 483537.027292290004
1051 0.1051 8227.0503468694096227 481941.027753718081
1052 0.1052 8178.9357714857778774 480350.479918905941
1053 0.1053 8130.9799793934098489 478765.361928446975
1054 0.1054 8083.1824286955788921 477185.652028170996
1055 0.1055 8035.5425796657427782 475611.328568559955
1056 0.1056 7988.0598947371081522 474042.370004134951
1057 0.1057 7940.7338384922577461 472478.754892877012
1058 0.1058 7893.5638776528330709 470920.461895624991
1059 0.1059 7846.5494810692771352 469367.469775502046
1060 0.1060 7799.6901197106353720 467819.757397325011
1061 0.1061 7752.9852666544175008 466277.303727038961
1062 0.1062 7706.4343970765094127 464740.087831126002
1063 0.1063 7660.0369882411505387 463208.088876058056
1064 0.1064 7613.7925194909621496 461681.286127710016
1065 0.1065 7567.7004722370365926 460159.658950810030
1066 0.1066 7521.7603299490774589 458643.186808378960
1067 0.1067 7475.9715781455997785 457131.849261171010
1068 0.1068 7430.3337043841847844 455625.625967126980
1069 0.1069 7384.8461982517874276 454124.496680825949
1070 0.1070 7339.5085513550993710 452628.441252939985
1071 0.1071 7294.3202573109674631 451137.439629692992
1072 0.1072 7249.2808117368667808 449651.471852326998
1073 0.1073 7204.3897122414218757 448170.518056564033
1074 0.1074 7159.6464584149898656 446694.558472082950
1075 0.1075 7115.0505518202862731 445223.573421986075
1076 0.1076 7070.6014959830727094 443757.543322280049
1077 0.1077 7026.2987963828909415 442296.448681354057
1078 0.1078 6982.1419604438497117 440840.270099466026
1079 0.1079 6938.1304975254652163 439388.988268227957
1080 0.1080 6894.2639189135488778 437942.583970093925
1081 0.1081 6850.5417378111515063 436501.038077859965
1082 0.1082 6806.9634693295502075 435064.331554157950
1083 0.1083 6763.5286304792944065 433632.445450950006
1084 0.1084 6720.2367401612946196 432205.360909044975
1085 0.1085 6677.0873191579630657 430783.059157592070
1086 0.1086 6634.0798901244033914 429365.521513596934
1087 0.1087 6591.2139775796522372 427952.729381435027
1088 0.1088 6548.4891078979617305 426544.664252368035
1089 0.1089 6505.9048093001401867 425141.307704059058
1090 0.1090 6463.4606118449328278 423742.641400096996
1091 0.1091 6421.1560474204516140 422348.647089524951
1092 0.1092 6378.9906497356569162 420959.306606365077
1093 0.1093 6336.9639543118810252 419574.601869151986
1094 0.1094 6295.0754984743998648 418194.514880465926
1095 0.1095 6253.3248213440529071 416819.027726469969
1096 0.1096 6211.7114638289067443 415448.122576454014
1097 0.1097 6170.2349686159650446 414081.781682373025
1098 0.1098 6128.8948801629267109 412719.987378394988
1099 0.1099 6087.6907446899840579 411362.722080452950
1100 0.1100 6046.6221101716719204 410009.968285793962
1101 0.1101 6005.6885263287558701 408661.708572535019
1102 0.1102 5964.8895446201677260 407317.925599219976
1103 0.1103 5924.2247182349874493 405978.602104381018
1104 0.1104 5883.6936020844632367 404643.720906102972
1105 0.1105 5843.2957527940789078 403313.264901583956
1106 0.1106 5803.0307286956640382 401987.217066713958
1107 0.1107 5762.8980898195468399 400665.560455636063
1108 0.1108 5722.8973978867488768 399348.278200327011
1109 0.1109 5683.0282163012234378 398035.353510175017
1110 0.1110 5643.2901101421366548 396726.769671553047
1111 0.1111 5603.6826461561886390 395422.510047405958
1112 0.1112 5564.2053927499764541 394122.558076835005
1113 0.1113 5524.8579199824007446 392826.897274684976
1114 0.1114 5485.6397995571096544 391535.511231131968
1115 0.1115 5446.5506048149891285 390248.383611282043
1116 0.1116 5407.5899107266868668 388965.498154760979
1117 0.1117 5368.7572938851835715 387686.838675311010
1118 0.1118 5330.0523324983978455 386412.389060396003
1119 0.1119 5291.4746063818374751 385142.133270803024
1120 0.1120 5253.0236969512852738 383876.055340245017
1121 0.1121 5214.6991872155240344 382614.139374971972
1122 0.1122 5176.5006617691069550 381356.369553377037
1123 0.1123 5138.4277067851571701 380102.730125612987
1124 0.1124 5100.4799100082163932 378853.205413205957
1125 0.1125 5062.6568607471226642 377607.779808671970
1126 0.1126 5024.9581498679326614 376366.437775137019
1127 0.1127 4987.3833697868776653 375129.163845963019
1128 0.1128 4949.9321144633613585 373895.942624364980
1129 0.1129 4912.6039793929903681 372666.758783045982
1130 0.1130 4875.3985616006475539 371441.597063817026
1131 0.1131 4838.3154596335944007 370220.442277239985
1132 0.1132 4801.3542735546197946 369003.279302251991
1133 0.1133 4764.5146049352169939 367790.093085803965
1134 0.1134 4727.7960568488015269 366580.868642503978
1135 0.1135 4691.1982338639636509 365375.591054249031
1136 0.1136 4654.7207420377571907 364174.245469874004
1137 0.1137 4618.3631889090238474 362976.817104792048
1138 0.1138 4582.1251834917520682 361783.291240651975
1139 0.1139 4546.0063362684704771 360593.653224975045
1140 0.1140 4510.0062591836813226 359407.888470807986
1141 0.1141 4474.1245656373212114 358225.982456389000
1142 0.1142 4438.3608704782627683 357047.920724785945
1143 0.1143 4402.7147899978454006 355873.688883566996
1144 0.1144 4367.1859419234442612 354703.272604455939
1145 0.1145 4331.7739454120719529 353536.657622994971
1146 0.1146 4296.4784210440120660 352373.829738206929
1147 0.1147 4261.2989908164881854 351214.774812263960
1148 0.1148 4226.2352781373674588 350059.478770155984
1149 0.1149 4191.2869078188914500 348907.927599357034
1150 0.1150 4156.4535060714488282 347760.107349499944
1151 0.1151 4121.7347004973707953 346616.004132053989
1152 0.1152 4087.1301200847688051 345475.604119991011
1153 0.1153 4052.6393952013954731 344338.893547478016
1154 0.1154 4018.2621575885445964 343205.858709543070
1155 0.1155 3983.9980403549789116 342076.485961766972
1156 0.1156 3949.8466779708924150 340950.761719965027
1157 0.1157 3915.8077062619008757 339828.672459867026
1158 0.1158 3881.8807624030669103 338710.204716814042
1159 0.1159 3848.0654849129541617 337595.345085444977
1160 0.1160 3814.3615136477128544 336484.080219381081
1161 0.1161 3780.7684897951971834 335376.396830931015
1162 0.1162 3747.2860558691118058 334272.281690777047
1163 0.1163 3713.9138557031888013 333171.721627680061
1164 0.1164 3680.6515344453964644 332074.703528166050
1165 0.1165 3647.4987385521762917 330981.214336242003
1166 0.1166 3614.4551157827095267 329891.241053089034
1167 0.1167 3581.5203151932169021 328804.770736767037
1168 0.1168 3548.6939871312824835 327721.790501925047
1169 0.1169 3515.9757832302111638 326642.287519504025
1170 0.1170 3483.3653564034134433 325566.249016450951
1171 0.1171 3450.8623608388193134 324493.662275427952
1172 0.1172 3418.4664519933216980 323424.514634526044
1173 0.1173 3386.1772865872462717 322358.793486979033
1174 0.1174 3353.9945225988535640 321296.486280878016
1175 0.1175 3321.9178192588647107 320237.580518896983
1176 0.1176 3289.9468370450194925 319182.063758005039
1177 0.1177 3258.0812376766598391 318129.923609189980
1178 0.1178 3226.3206841093410731 317081.147737184016
1179 0.1179 3194.6648405294727127 316035.723860186059
1180 0.1180 3163.1133723489842851 314993.639749587048
1181 0.1181 3131.6659462000197891 313954.883229703933
1182 0.1182 3100.3222299296594429 312919.442177499994
1183 0.1183 3069.0818925946682612 311887.304522325983
1184 0.1184 3037.9446044562696443 310858.458245645976
1185 0.1185 3006.9100369749485253 309832.891380776011
1186 0.1186 2975.9778628052790737 308810.592012615001
1187 0.1187 2945.1477557907787741 307791.548277391994
1188 0.1188 2914.4193909587893359 306775.748362394050
1189 0.1189 2883.7924445153839770 305763.180505709024
1190 0.1190 2853.2665938402992651 304753.832995982957
1191 0.1191 2822.8415174818933338 303747.694172139047
1192 0.1192 2792.5168951521291092 302744.752423141035
1193 0.1193 2762.2924077215852776 301744.996187734010
1194 0.1194 2732.1677372144890796 300748.413954191026
1195 0.1195 2702.1425668037759351 299754.994260069041
1196 0.1196 2672.2165808061749885 298764.725691951055
1197 0.1197 2642.3894646773169370 297777.596885206061
1198 0.1198 2612.6609050068695979 296793.596523740038
1199 0.1199 2583.0305895136948493 295812.713339751004
1200 0.1200 2553.4982070410328561 294834.936113491014
1201 0.1201 2524.0634475517076680 293860.253673014988
1202 0.1202 2494.7260021233596490 292888.654893947009
1203 0.1203 2465.4855629437001880 291920.128699244058
1204 0.1204 2436.3418233057905127 290954.664058952068
1205 0.1205 2407.2944776033441485 289992.249989972974
1206 0.1206 2378.3432213260539356 289032.875555830949
1207 0.1207 2349.4877510549408726 288076.529866433993
1208 0.1208 2320.7277644577266074 287123.202077854017
1209 0.1209 2292.0629602842300301 286172.881392077950
1210 0.1210 2263.4930383617861480 285225.557056798018
1211 0.1211 2235.0176995906881530 284281.218365166045
1212 0.1212 2206.6366459396508617 283339.854655582982
1213 0.1213 2178.3495804412987127 282401.455311460013
1214 0.1214 2150.1562071876755908 281466.009760999994
1215 0.1215 2122.0562313257764799 280533.507476982079
1216 0.1216 2094.0493590531013979 279603.937976523011
1217 0.1217 2066.1352976132316144 278677.290820877068
1218 0.1218 2038.3137552914276966 277753.555615199031
1219 0.1219 2010.5844414102507471 276832.722008340003
1220 0.1220 1982.9470663252027407 275914.779692622076
1221 0.1221 1955.4013414203900538 274999.718403631006
1222 0.1222 1927.9469791042088218 274087.527919993037
1223 0.1223 1900.5836928050507595 273178.198063170013
1224 0.1224 1873.3111969670299004 272271.718697248027
1225 0.1225 1846.1292070457316186 271368.079728717974
1226 0.1226 1819.0374395039818864 270467.271106278000
1227 0.1227 1792.0356118076372240 269569.282820617023
1228 0.1228 1765.1234424213957936 268674.104904213047
1229 0.1229 1738.3006508046287308 267781.727431128034
1230 0.1230 1711.5669574072323940 266892.140516799001
1231 0.1231 1684.9220836655006224 266005.334317836037
1232 0.1232 1658.3657519980174584 265121.299031827017
1233 0.1233 1631.8976858015698781 264240.024897125957
1234 0.1234 1605.5176094470805310 263361.502192661981
1235 0.1235 1579.2252482755604888 262485.721237736987
1236 0.1236 1553.0203285940822298 261612.672391827917
1237 0.1237 1526.9025776717710414 260742.346054394031
1238 0.1238 1500.8717237358175680 259874.732664674055
1239 0.1239 1474.9274959675087757 259009.822701501020
1240 0.1240 1449.0696244982786993 258147.606683102029
1241 0.1241 1423.2978404057778334 257288.075166916009
1242 0.1242 1397.6118757099627601 256431.218749387015
1243 0.1243 1372.0114633692039661 255577.028065790015
1244 0.1244 1346.4963372764127598 254725.493790036009
1245 0.1245 1321.0662322551868328 253876.606634482043
1246 0.1246 1295.7208840559753753 253030.357349746046
1247 0.1247 1270.4600293522619268 252186.736724521965
1248 0.1248 1245.2834057367656442 251345.735585402057
1249 0.1249 1220.1907517176614419 250507.344796680030
1250 0.1250 1195.1818067148185492 249671.555260177003
1251 0.1251 1170.2563110560568020 248838.357915057975
1252 0.1252 1145.4140059734211263 248007.743737656041
1253 0.1253 1120.6546335994742094 247179.703741284029
1254 0.1254 1095.9779369636069077 246354.228976063023
1255 0.1255 1071.3836599883666167 245531.310528744012
1256 0.1256 1046.8715474858029211 244710.939522530010
1257 0.1257 1022.4413451538313211 243893.107116900967
1258 0.1258 998.0927995726143536 243077.804507438035
1259 0.1259 973.8256582009596514 242265.022925656056
1260 0.1260 949.6396693727357388 241454.753638822993
1261 0.1261 925.5345822933049931 240646.987949792005
1262 0.1262 901.5101470359736595 239841.717196834041
1263 0.1263 877.5661145384588053 239038.932753461995
1264 0.1264 853.7022365993723270 238238.626028268074
1265 0.1265 829.9182658747214418 237440.788464749930
1266 0.1266 806.2139558744264605 236645.411541150068
1267 0.1267 782.5890609588547022 235852.486770284944
1268 0.1268 759.0433363353712366 235062.005699384026
1269 0.1269 735.5765380549058818 234273.959909921978
1270 0.1270 712.1884230085368017 233488.341017458995
1271 0.1271 688.8787489240901323 232705.140671474976
1272 0.1272 665.6472743627557520 231924.350555211946
1273 0.1273 642.4937587157196504 231145.962385509047
1274 0.1274 619.4179622008117576 230369.967912647990
1275 0.1275 596.4196458591698047 229596.358920191997
1276 0.1276 573.4985715519188716 228825.127224825963
1277 0.1277 550.6545019568674206 228056.264676204009
1278 0.1278 527.8872005652177677 227289.763156788016
1279 0.1279 505.1964316782935498 226525.614581695991
1280 0.1280 482.5819604042812330 225763.810898549971
1281 0.1281 460.0435526549880478 225004.344087313977
1282 0.1282 437.5809751426148182 224247.206160150992
1283 0.1283 415.1939953765440237 223492.389161265048
1284 0.1284 392.8823816601431531 222739.885166752036
1285 0.1285 370.6459030875830649 221989.686284449999
1286 0.1286 348.4843295406712400 221241.784653785988
1287 0.1287 326.3974316857002123 220496.172445635020
1288 0.1288 304.3849809703102096 219752.841862164962
1289 0.1289 282.4467496203672567 219011.785136693972
1290 0.1290 260.5825106368554884 218272.994533540972
1291 0.1291 238.7920377927842139 217536.462347884022
1292 0.1292 217.0751056301093627 216802.180905613059
1293 0.1293 195.4314894566693397 216070.142563187052
1294 0.1294 173.8609653431355468 215340.339707488951
1295 0.1295 152.3633101199766884 214612.764755688026
1296 0.1296 130.9383013744376285 213887.410155093065
1297 0.1297 109.5857174475321187 213164.268383017043
1298 0.1298 88.3053374310497645 212443.331946630031
1299 0.1299 67.0969411645769185 211724.593382827006
1300 0.1300 45.9603092325310740 211008.045258090016
1301 0.1301 24.8952229612095266 210293.680168340972
1302 0.1302 3.9014644158517768 209581.490738813998
1303 0.1303 -17.0211836022846228 208871.469623913988
1304 0.1304 -37.8729375588347210 208163.609507087967
1305 0.1305 -58.6540131892231216 207457.903100679978
1306 0.1306 -79.3646255015474225 206754.343145806051
1307 0.1307 -100.0049887794485244 206052.922412216023
1308 0.1308 -120.5753165849674815 205353.633698163030
1309 0.1309 -141.0758217613891361 204656.469830269984
1310 0.1310 -161.5067164360727361 203961.423663401976
1311 0.1311 -181.8682120232693933 203268.488080531009
1312 0.1312 -202.1605192269263114 202577.655992607004
1313 0.1313 -222.3838480434783094 201888.920338433003
1314 0.1314 -242.5384077646266689 201202.274084534030
1315 0.1315 -262.6244069801047658 200517.710225028044
1316 0.1316 -282.6420535804310816 199835.221781497996
1317 0.1317 -302.5915547596495117 199154.801802871050
1318 0.1318 -322.4731170180575077 198476.443365288957
1319 0.1319 -342.2869461649210052 197800.139571981039
1320 0.1320 -362.0332473211772708 197125.883553143998
1321 0.1321 -381.7122249221254151 196453.668465818977
1322 0.1322 -401.3240827201043999 195783.487493761000
1323 0.1323 -420.8690237871588238 195115.333847326983
1324 0.1324 -440.3472505176923733 194449.200763344008
1325 0.1325 -459.7589646311093929 193785.081504995993
1326 0.1326 -479.1043671744441212 193122.969361699012
1327 0.1327 -498.3836585249782729 192462.857648984005
1328 0.1328 -517.5970383928461160 191804.739708373032
1329 0.1329 -536.7447058236282373 191148.608907269023
1330 0.1330 -555.8268592009330860 190494.458638829004
1331 0.1331 -574.8436962489671487 189842.282321852981
1332 0.1332 -593.7954140350929038 189192.073400661990
1333 0.1333 -612.6822089723752924 188543.825344985991
1334 0.1334 -631.5042768221171627 187897.531649850949
1335 0.1335 -650.2618126963825489 187253.185835456999
1336 0.1336 -668.9550110605086957 186610.781447065994
1337 0.1337 -687.5840657356067140 185970.312054893991
1338 0.1338 -706.1491699010509819 185331.771253991057
1339 0.1339 -724.6505160969570625 184695.152664131019
1340 0.1340 -743.0882962266488221 184060.449929703027
1341 0.1341 -761.4627015591136114 183427.656719591992
1342 0.1342 -779.7739227314472146 182796.766727078997
1343 0.1343 -798.0221497512874294 182167.773669724993
1344 0.1344 -816.2075719992363929 181540.671289254969
1345 0.1345 -834.3303782312723342 180915.453351464006
1346 0.1346 -852.3907565811502991 180292.113646095968
1347 0.1347 -870.3888945627921885 179670.645986741001
1348 0.1348 -888.3249790726656556 179051.044210727967
1349 0.1349 -906.1991963921528850 178433.302179015998
1350 0.1350 -924.0117321899083436 177817.413776092988
1351 0.1351 -941.7627715242060731 177203.372909862024
1352 0.1352 -959.4524988452764092 176591.173511544999
1353 0.1353 -977.0810979976322415 175980.809535571956
1354 0.1354 -994.6487522223848146 175372.274959479051
1355 0.1355 -1012.1556441595490696 174765.563783805992
1356 0.1356 -1029.6019558503389817 174160.670031993010
1357 0.1357 -1046.9878687394523240 173557.587750275037
1358 0.1358 -1064.3135636773454280 172956.311007587996
1359 0.1359 -1081.5792209224975977 172356.833895454998
1360 0.1360 -1098.7850201436654061 171759.150527901016
1361 0.1361 -1115.9311404221273278 171163.255041336000
1362 0.1362 -1133.0177602539176860 170569.141594468965
1363 0.1363 -1150.0450575520512757 169976.804368204961
1364 0.1364 -1167.0132096487384388 169386.237565536983
1365 0.1365 -1183.9223932975885418 168797.435411465005
1366 0.1366 -1200.7727846758057240 168210.392152879969
1367 0.1367 -1217.5645593863737304 167625.102058481018
1368 0.1368 -1234.2978924602314237 167041.559418671008
1369 0.1369 -1250.9729583584380634 166459.758545463032
1370 0.1370 -1267.5899309743304002 165879.693772384024
1371 0.1371 -1284.1489836356686283 165301.359454379010
1372 0.1372 -1300.6502891067734708 164724.749967716984
1373 0.1373 -1317.0940195906541703 164149.859709898010
1374 0.1374 -1333.4803467311269287 163576.683099554968
1375 0.1375 -1349.8094416149228891 163005.214576366008
1376 0.1376 -1366.0814747737890684 162435.448600957985
1377 0.1377 -1382.2966161865776940 161867.379654816003
1378 0.1378 -1398.4550352813280369 161301.002240190981
1379 0.1379 -1414.5569009373377867 160736.310880006000
1380 0.1380 -1430.6023814872264666 160173.300117767008
1381 0.1381 -1446.5916447189886185 159611.964517475979
1382 0.1382 -1462.5248578780392563 159052.298663535039
1383 0.1383 -1478.4021876692490878 158494.297160660964
1384 0.1384 -1494.2238002589717780 157937.954633791989
1385 0.1385 -1509.9898612770616637 157383.265728004975
1386 0.1386 -1525.7005358188828268 156830.225108420011
1387 0.1387 -1541.3559884473099828 156278.827460121014
1388 0.1388 -1556.9563831947191375 155729.067488060973
1389 0.1389 -1572.5018835649711946 155180.939916978008
1390 0.1390 -1587.9926525353857869 154634.439491311961
1391 0.1391 -1603.4288525587069216 154089.560975112021
1392 0.1392 -1618.8106455650602129 153546.299151954998
1393 0.1393 -1634.1381929639010195 153004.648824861972
1394 0.1394 -1649.4116556459546246 152464.604816210980
1395 0.1395 -1664.6311939851477746 151926.161967649998
1396 0.1396 -1679.7969678405313516 151389.315140019986
1397 0.1397 -1694.9091365581955415 150854.059213266009
1398 0.1398 -1709.9678589731765896 150320.389086354990
1399 0.1399 -1724.9732934113542342 149788.299677197007
1400 0.1400 -1739.9255976913418635 149257.785922556999
1401 0.1401 -1754.8249291263684881 148728.842777976999
1402 0.1402 -1769.6714445261520723 148201.465217695979
1403 0.1403 -1784.4653001987651351 147675.648234563996
1404 0.1404 -1799.2066519524917112 147151.386839966988
1405 0.1405 -1813.8956550976770359 146628.676063740975
1406 0.1406 -1828.5324644485690442 146107.510954099009
1407 0.1407 -1843.1172343251512302 145587.886577544967
1408 0.1408 -1857.6501185549686852 145069.798018802016
1409 0.1409 -1872.1312704749450404 144553.240380724950
1410 0.1410 -1886.5608429331928164 144038.208784232032
1411 0.1411 -1900.9389882908153595 143524.698368219018
1412 0.1412 -1915.2658584237005925 143012.704289485991
1413 0.1413 -1929.5416047243077173 142502.221722656977
1414 0.1414 -1943.7663781034461863 141993.245860113006
1415 0.1415 -1957.9403289920467159 141485.771911898977
1416 0.1416 -1972.0636073429247972 140979.795105664001
1417 0.1417 -1986.1363626325367022 140475.310686575947
1418 0.1418 -2000.1587438627282154 139972.313917252992
1419 0.1419 -2014.1308995624749514 139470.800077682012
1420 0.1420 -2028.0529777896165342 138970.764465151005
1421 0.1421 -2041.9251261325825908 138472.202394168999
1422 0.1422 -2055.7474917121107865 137975.109196397010
1423 0.1423 -2069.5202211829591761 137479.480220571044
1424 0.1424 -2083.2434607356094602 136985.310832437011
1425 0.1425 -2096.9173560979643298 136492.596414663014
1426 0.1426 -2110.5420525370368523 136001.332366785966
1427 0.1427 -2124.1176948606321275 135511.514105123992
1428 0.1428 -2137.6444274190239412 135023.137062712980
1429 0.1429 -2151.1223941066214138 134536.196689234988
1430 0.1430 -2164.5517383636306477 134050.688450946007
1431 0.1431 -2177.9326031777081880 133566.607830600988
1432 0.1432 -2191.2651310856081182 133083.950327396975
1433 0.1433 -2204.5494641748223330 132602.711456888996
1434 0.1434 -2217.7857440852130821 132122.886750927020
1435 0.1435 -2230.9741120106386916 131644.471757587977
1436 0.1436 -2244.1147087005733738 131167.462041105027
1437 0.1437 -2257.2076744617183977 130691.853181799001
1438 0.1438 -2270.2531491596087108 130217.640776010987
1439 0.1439 -2283.2512722202109217 129744.820436034992
1440 0.1440 -2296.2021826315153703 129273.387790049950
1441 0.1441 -2309.1060189451204678 128803.338482055988
1442 0.1442 -2321.9629192778129436 128334.668171797995
1443 0.1443 -2334.7730213131385426 127867.372534709983
1444 0.1444 -2347.5364623029663562 127401.447261844005
1445 0.1445 -2360.2533790690490605 126936.888059807010
1446 0.1446 -2372.9239080045740593 126473.690650690987
1447 0.1447 -2385.5481850757091706 126011.850772011967
1448 0.1448 -2398.1263458231419463 125551.364176641975
1449 0.1449 -2410.6585253636117159 125092.226632749022
1450 0.1450 -2423.1448583914357187 124634.433923726960
1451 0.1451 -2435.5854791800288695 124177.981848135998
1452 0.1452 -2447.9805215834176124 123722.866219640011
1453 0.1453 -2460.3301190377464991 123269.082866936980
1454 0.1454 -2472.6344045627788546 122816.627633706026
1455 0.1455 -2484.8935107633906227 122365.496378530981
1456 0.1456 -2497.1075698310601183 121915.684974854987
1457 0.1457 -2509.2767135453482297 121467.189310902962
1458 0.1458 -2521.4010732753749835 121020.005289630033
1459 0.1459 -2533.4807799812892881 120574.128828654008
1460 0.1460 -2545.5159642157318558 120129.555860199034
1461 0.1461 -2557.5067561252931228 119686.282331030001
1462 0.1462 -2569.4532854519643479 119244.304202397005
1463 0.1463 -2581.3556815345827999 118803.617449968995
1464 0.1464 -2593.2140733102701233 118364.218063782027
1465 0.1465 -2605.0285893158679755 117926.102048171044
1466 0.1466 -2616.7993576893622958 117489.265421713993
1467 0.1467 -2628.5265061713066643 117053.704217176011
1468 0.1468 -2640.2101621062379309 116619.414481445972
1469 0.1469 -2651.8504524440841124 116186.392275479040
1470 0.1470 -2663.4475037415700172 115754.633674238052
1471 0.1471 -2675.0014421636137740 115324.134766638046
1472 0.1472 -2686.5123934847201781 114894.891655487008
1473 0.1473 -2697.9804830903658512 114466.900457426964
1474 0.1474 -2709.4058359783812193 114040.157302876993
1475 0.1475 -2720.7885767603238492 113614.658335979970
1476 0.1476 -2732.1288296628499666 113190.399714543018
1477 0.1477 -2743.4267185290759699 112767.377609978954
1478 0.1478 -2754.6823668199376698 112345.588207255991
1479 0.1479 -2765.8958976155422533 111925.027704834996
1480 0.1480 -2777.0674336165152454 111505.692314622982
1481 0.1481 -2788.1970971453415586 111087.578261905990
1482 0.1482 -2799.2850101477019962 110670.681785304972
1483 0.1483 -2810.3312941938029326 110254.999136717001
1484 0.1484 -2821.3360704797014478 109840.526581257000
1485 0.1485 -2832.2994598286245491 109427.260397207981
1486 0.1486 -2843.2215826922833912 109015.196875968017
1487 0.1487 -2854.1025591521811293 108604.332321990980
1488 0.1488 -2864.9425089209175894 108194.663052739052
1489 0.1489 -2875.7415513434857530 107786.185398627014
1490 0.1490 -2886.4998053985655133 107378.895702966023
1491 0.1491 -2897.2173896998097007 106972.790321915993
1492 0.1492 -2907.8944224971269250 106567.865624431986
1493 0.1493 -2918.5310216779589609 106164.117992211017
1494 0.1494 -2929.1273047685513120 105761.543819639017
1495 0.1495 -2939.6833889352201368 105360.139513740025
1496 0.1496 -2950.1993909856132632 104959.901494125021
1497 0.1497 -2960.6754273699666555 104560.826192942972
1498 0.1498 -2971.1116141823549697 104162.910054821987
1499 0.1499 -2981.5080671619375607 103766.149536831013
1500 0.1500 -2991.8649016941999434 103370.541108415986
1501 0.1501 -3002.1822328121888859 102976.081251360010
1502 0.1502 -3012.4601751977434105 102582.766459725972
1503 0.1503 -3022.6988431827203385 102190.593239811016
1504 0.1504 -3032.8983507502157408 101799.558110096026
1505 0.1505 -3043.0588115357804782 101409.657601194980
1506 0.1506 -3053.1803388286307381 101020.888255808968
1507 0.1507 -3063.2630455728549350 100633.246628672001
1508 0.1508 -3073.3070443686137878 100246.729286506015
1509 0.1509 -3083.3124474733376701 99861.332807975006
1510 0.1510 -3093.2793668029180481 99477.053783630952
1511 0.1511 -3103.2079139328930069 99093.888815866027
1512 0.1512 -3113.0982000996300485 98711.834518872027
1513 0.1513 -3122.9503362015029779 98330.887518586998
1514 0.1514 -3132.7644328000646965 97951.044452645001
1515 0.1515 -3142.5406001212136289 97572.301970336994
1516 0.1516 -3152.2789480563583311 97194.656732561009
1517 0.1517 -3161.9795861635748224 96818.105411769007
1518 0.1518 -3171.6426236687598248 96442.644691929978
1519 0.1519 -3181.2681694667803640 96068.271268478013
1520 0.1520 -3190.8563321226179141 95694.981848269992
1521 0.1521 -3200.4072198725079943 95322.773149531975
1522 0.1522 -3209.9209406250756729 94951.641901824973
1523 0.1523 -3219.3976019624665241 94581.584845990990
1524 0.1524 -3228.8373111414716732 94212.598734109954
1525 0.1525 -3238.2401750946501124 93844.680329456984
1526 0.1526 -3247.6063004314455611 93477.826406455017
1527 0.1527 -3256.9357934393001415 93112.033750633011
1528 0.1528 -3266.2287600847603244 92747.299158574955
1529 0.1529 -3275.4853060145833297 92383.619437885995
1530 0.1530 -3284.7055365568348861 92020.991407140973
1531 0.1531 -3293.8895567219838085 91659.411895840021
1532 0.1532 -3303.0374712039943006 91298.877744372992
1533 0.1533 -3312.1493843814114371 90939.385803966026
1534 0.1534 -3321.2254003184420981 90580.932936645986
1535 0.1535 -3330.2656227660340846 90223.516015193018
1536 0.1536 -3339.2701551629488677 89867.131923101959
1537 0.1537 -3348.2391006368306989 89511.777554533968
1538 0.1538 -3357.1725620052711747 89157.449814279971
1539 0.1539 -3366.0706417768710708 88804.145617713977
1540 0.1540 -3374.9334421522944467 88451.861890756991
1541 0.1541 -3383.7610650253236599 88100.595569825964
1542 0.1542 -3392.5536119839052844 87750.343601802015
1543 0.1543 -3401.3111843111946655 87401.102943981998
1544 0.1544 -3410.0338829865959269 87052.870564042998
1545 0.1545 -3418.7218086867978855 86705.643439992971
1546 0.1546 -3427.3750617868045083 86359.418560140999
1547 0.1547 -3435.9937423609640064 86014.192923047987
1548 0.1548 -3444.5779501839906516 85669.963537486969
1549 0.1549 -3453.1277847319852299 85326.727422408992
1550 0.1550 -3461.6433451834504922 84984.481606895977
1551 0.1551 -3470.1247304203016029 84643.223130124970
1552 0.1552 -3478.5720390288743147 84302.949041326996
1553 0.1553 -3486.9853693009281415 83963.656399746018
1554 0.1554 -3495.3648192346454380 83625.342274603958
1555 0.1555 -3503.7104865356286609 83288.003745055990
1556 0.1556 -3512.0224686178894444 82951.637900156027
1557 0.1557 -3520.3008626048381302 82616.241838816029
1558 0.1558 -3528.5457653302673862 82281.812669764971
1559 0.1559 -3536.7572733393312774 81948.347511516011
1560 0.1560 -3544.9354828895234277 81615.843492324988
1561 0.1561 -3553.0804899516469959 81284.297750147001
1562 0.1562 -3561.1923902107846516 80953.707432607946
1563 0.1563 -3569.2712790672630945 80624.069696963008
1564 0.1564 -3577.3172516376139356 80295.381710057962
1565 0.1565 -3585.3304027555313951 79967.640648288012
1566 0.1566 -3593.3108269728245432 79640.843697571021
1567 0.1567 -3601.2586185603681770 79314.988053297973
1568 0.1568 -3609.1738715090482401 78990.070920306025
1569 0.1569 -3617.0566795307054235 78666.089512837003
1570 0.1570 -3624.9071360590723998 78343.041054500034
1571 0.1571 -3632.7253342507092384 78020.922778236039
1572 0.1572 -3640.5113669859351830 77699.731926285021
1573 0.1573 -3648.2653268697567910 77379.465750143980
1574 0.1574 -3655.9873062327906155 77060.121510534955
1575 0.1575 -3663.6773971321858880 76741.696477367019
1576 0.1576 -3671.3356913525394702 76424.187929701991
1577 0.1577 -3678.9622804068103505 76107.593155718991
1578 0.1578 -3686.5572555372300485 75791.909452679014
1579 0.1579 -3694.1207077162084715 75477.134126888006
1580 0.1580 -3701.6527276472361336 75163.264493663009
1581 0.1581 -3709.1534057657841004 74850.297877299017
1582 0.1582 -3716.6228322402007507 74538.231611032010
1583 0.1583 -3724.0610969726026269 74227.063037006010
1584 0.1584 -3731.4682895997648302 73916.789506233996
1585 0.1585 -3738.8444994940050492 73607.408378573018
1586 0.1586 -3746.1898157640675890 73298.917022681009
1587 0.1587 -3753.5043272560010337 72991.312815985992
1588 0.1588 -3760.7881225540331798 72684.593144652987
1589 0.1589 -3768.0412899814436969 72378.755403552990
1590 0.1590 -3775.2639176014322402 72073.796996221994
1591 0.1591 -3782.4560932179851989 71769.715334834007
1592 0.1592 -3789.6179043767351686 71466.507840166014
1593 0.1593 -3796.7494383658217885 71164.171941565990
1594 0.1594 -3803.8507822167457562 70862.705076917016
1595 0.1595 -3810.9220227052219343 70562.104692607012
1596 0.1596 -3817.9632463520269994 70262.368243492994
1597 0.1597 -3824.9745394238452718 69963.493192876980
1598 0.1598 -3831.9559879341122723 69665.477012461983
1599 0.1599 -3838.9076776438519119 69368.317182328028
1600 0.1600 -3845.8296940625132265 69072.011190896999
1601 0.1601 -3852.7221224488030202 68776.556534902018
1602 0.1602 -3859.5850478115157784 68481.950719354965
1603 0.1603 -3866.4185549103590347 68188.191257512983
1604 0.1604 -3873.2227282567773727 67895.275670851988
1605 0.1605 -3879.9976521147714266 67603.201489029016
1606 0.1606 -3886.7434105017155161 67311.966249857011
1607 0.1607 -3893.4600871891716452 67021.567499268975
1608 0.1608 -3900.1477657036994060 66732.002791288978
1609 0.1609 -3906.8065293276640659 66443.269688003988
1610 0.1610 -3913.4364611000405603 66155.365759527980
1611 0.1611 -3920.0376438172156668 65868.288583974034
1612 0.1612 -3926.6101600337856325 65582.035747425980
1613 0.1613 -3933.1540920633519818 65296.604843901994
1614 0.1614 -3939.6695219793136857 65011.993475334020
1615 0.1615 -3946.1565316156566041 64728.199251528014
1616 0.1616 -3952.6152025677401980 64445.219790139963
1617 0.1617 -3959.0456161930792405 64163.052716644015
1618 0.1618 -3965.4478536121268917 63881.695664305036
1619 0.1619 -3971.8219957090491334 63601.146274143975
1620 0.1620 -3978.1681231325019326 63321.402194914030
1621 0.1621 -3984.4863162964011281 63042.461083070986
1622 0.1622 -3990.7766553806914089 62764.320602739026
1623 0.1623 -3997.0392203321125635 62486.978425687994
1624 0.1624 -4003.2740908649620906 62210.432231300016
1625 0.1625 -4009.4813464618541730 61934.679706544004
1626 0.1626 -4015.6610663744786507 61659.718545941985
1627 0.1627 -4021.8133296243531731 61385.546451550996
1628 0.1628 -4027.9382150035767154 61112.161132921028
1629 0.1629 -4034.0358010755767282 60839.560307076987
1630 0.1630 -4040.1061661758549235 60567.741698488011
1631 0.1631 -4046.1493884127312413 60296.703039037035
1632 0.1632 -4052.1655456680828138 60026.442067994038
1633 0.1633 -4058.1547155980820207 59756.956531990989
1634 0.1634 -4064.1169756339313608 59488.244184993033
1635 0.1635 -4070.0524029825942307 59220.302788265020
1636 0.1636 -4075.9610746275252495 58953.130110354978
1637 0.1637 -4081.8430673293960353 58686.723927056999
1638 0.1638 -4087.6984576268182536 58421.082021390990
1639 0.1639 -4093.5273218370662107 58156.202183571033
1640 0.1640 -4099.3297360567939904 57892.082210980996
1641 0.1641 -4105.1057761627507716 57628.719908146973
1642 0.1642 -4110.8555178124934173 57366.113086709025
1643 0.1643 -4116.5790364450986090 57104.259565400018
1644 0.1644 -4122.2764072818690693 56843.157170010032
1645 0.1645 -4127.9477053270384204 56582.803733369015
1646 0.1646 -4133.5930053684724044 56323.197095317999
1647 0.1647 -4139.2123819783719227 56064.335102676006
1648 0.1648 -4144.8059095139669807 55806.215609227016
1649 0.1649 -4150.3736621182124509 55548.836475680990
1650 0.1650 -4155.9157137204792889 55292.195569656993
1651 0.1651 -4161.4321380372448402 55036.290765653976
1652 0.1652 -4166.9230085727785990 54781.119945026003
1653 0.1653 -4172.3883986198279672 54526.680995956995
1654 0.1654 -4177.8283812602976468 54272.971813433978
1655 0.1655 -4183.2430293659308518 54019.990299221972
1656 0.1656 -4188.6324155989841529 53767.734361840965
1657 0.1657 -4193.9966124129032323 53516.201916538994
1658 0.1658 -4199.3356920529931813 53265.390885268978
1659 0.1659 -4204.6497265570897071 53015.299196662032
1660 0.1660 -4209.9387877562230642 52765.924786002986
1661 0.1661 -4215.2029472752838046 52517.265595204983
1662 0.1662 -4220.4422765336839802 52269.319572791981
1663 0.1663 -4225.6568467460165266 52022.084673861013
1664 0.1664 -4230.8467289227128276 51775.558860071033
1665 0.1665 -4236.0119938706966423 51529.740099610004
1666 0.1666 -4241.1527121940362122 51284.626367176999
1667 0.1667 -4246.2689542945927315 51040.215643951989
1668 0.1668 -4251.3607903726697259 50796.505917578994
1669 0.1669 -4256.4282904276551562 50553.495182132960
1670 0.1670 -4261.4715242586671593 50311.181438108004
1671 0.1671 -4266.4905614651916039 50069.562692385021
1672 0.1672 -4271.4854714477214657 49828.636958207993
1673 0.1673 -4276.4563234083898351 49588.402255164983
1674 0.1674 -4281.4031863516065641 49348.856609166018
1675 0.1675 -4286.3261290846858174 49109.998052413022
1676 0.1676 -4291.2252202184754424 48871.824623383029
1677 0.1677 -4296.1005281679845211 48634.334366803028
1678 0.1678 -4300.9521211530063738 48397.525333625032
1679 0.1679 -4305.7800671987379246 48161.395581007004
1680 0.1680 -4310.5844341364027059 47925.943172286003
1681 0.1681 -4315.3652896038647668 47691.166176961007
1682 0.1682 -4320.1227010462462204 47457.062670665007
1683 0.1683 -4324.8567357165366047 47223.630735145009
1684 0.1684 -4329.5674606762058829 46990.868458242971
1685 0.1685 -4334.2549427958110755 46758.773933866003
1686 0.1686 -4338.9192487556028937 46527.345261969022
1687 0.1687 -4343.5604450461278248 46296.580548535014
1688 0.1688 -4348.1785979688320367 46066.477905547014
1689 0.1689 -4352.7737736366580066 45837.035450969008
1690 0.1690 -4357.3460379746429680 45608.251308729989
1691 0.1691 -4361.8954567205137209 45380.123608688969
1692 0.1692 -4366.4220954252796218 45152.650486627012
1693 0.1693 -4370.9260194538219366 44925.830084220011
1694 0.1694 -4375.4072939854831930 44699.660549012973
1695 0.1695 -4379.8659840146538045 44474.140034406999
1696 0.1696 -4384.3021543513559664 44249.266699632019
1697 0.1697 -4388.7158696218239129 44025.038709728979
1698 0.1698 -4393.1071942690869037 43801.454235526966
1699 0.1699 -4397.4761925535440241 43578.511453621002
1700 0.1700 -4401.8229285535426243 43356.208546356007
1701 0.1701 -4406.1474661659503909 43134.543701801973
1702 0.1702 -4410.4498691067274194 42913.515113734000
1703 0.1703 -4414.7302009114946486 42693.120981610002
1704 0.1704 -4418.9885249361032038 42473.359510554990
1705 0.1705 -4423.2249043571973743 42254.228911337006
1706 0.1706 -4427.4394021727812287 42035.727400345000
1707 0.1707 -4431.6320812027770444 41817.853199575009
1708 0.1708 -4435.8030040895855564 41600.604536603030
1709 0.1709 -4439.9522332986443871 41383.979644568986
1710 0.1710 -4444.0798311189810192 41167.976762156031
1711 0.1711 -4448.1858596637675873 40952.594133567967
1712 0.1712 -4452.2703808708720317 40737.830008513993
1713 0.1713 -4456.3334565034074330 40523.682642184984
1714 0.1714 -4460.3751481502786191 40310.150295235973
1715 0.1715 -4464.3955172267287708 40097.231233765022
1716 0.1716 -4468.3946249748814807 39884.923729297036
1717 0.1717 -4472.3725324642846317 39673.226058756991
1718 0.1718 -4476.3293005924451791 39462.136504460999
1719 0.1719 -4480.2649900853721192 39251.653354086011
1720 0.1720 -4484.1796614981094535 39041.774900662014
1721 0.1721 -4488.0733752152691522 38832.499442539032
1722 0.1722 -4491.9461914515650278 38623.825283382001
1723 0.1723 -4495.7981702523411514 38415.750732143992
1724 0.1724 -4499.6293714941011785 38208.274103047996
1725 0.1725 -4503.4398548850322186 38001.393715570011
1726 0.1726 -4507.2296799655314317 37795.107894418965
1727 0.1727 -4510.9989061087280788 37589.414969517005
1728 0.1728 -4514.7475925210028436 37384.313275986002
1729 0.1729 -4518.4757982425080627 37179.801154121989
1730 0.1730 -4522.1835821476834099 36975.876949380996
1731 0.1731 -4525.8710029457706696 36772.539012358990
1732 0.1732 -4529.5381191813276018 36569.785698776017
1733 0.1733 -4533.1849892347390778 36367.615369455016
1734 0.1734 -4536.8116713227273067 36166.026390304964
1735 0.1735 -4540.4182234988575146 35965.017132304027
1736 0.1736 -4544.0047036540463523 35764.585971477994
1737 0.1737 -4547.5711695170648454 35564.731288887007
1738 0.1738 -4551.1176786550395263 35365.451470603992
1739 0.1739 -4554.6442884739544752 35166.744907699001
1740 0.1740 -4558.1510562191506324 34968.609996220970
1741 0.1741 -4561.6380389758205638 34771.045137176989
1742 0.1742 -4565.1052936695059543 34574.048736521974
1743 0.1743 -4568.5528770665887350 34377.619205133989
1744 0.1744 -4571.9808457747858483 34181.754958800972
1745 0.1745 -4575.3892562436358276 33986.454418201029
1746 0.1746 -4578.7781647649899242 33791.716008885967
1747 0.1747 -4582.1476274734977778 33597.538161266013
1748 0.1748 -4585.4977003470903583 33403.919310589001
1749 0.1749 -4588.8284392074665448 33210.857896927977
1750 0.1750 -4592.1398997205706110 33018.352365157974
1751 0.1751 -4595.4321373970760760 32826.401164944982
1752 0.1752 -4598.7052075928595514 32635.002750725980
1753 0.1753 -4601.9591655094800444 32444.155581692001
1754 0.1754 -4605.1940661946537148 32253.858121775003
1755 0.1755 -4608.4099645427231735 32064.108839622990
1756 0.1756 -4611.6069152951340584 31874.906208597007
1757 0.1757 -4614.7849730409006952 31686.248706737999
1758 0.1758 -4617.9441922170753969 31498.134816764999
1759 0.1759 -4621.0846271092159441 31310.563026049000
1760 0.1760 -4624.2063318518485175 31123.531826602004
1761 0.1761 -4627.3093604289315408 30937.039715057006
1762 0.1762 -4630.3937666743167938 30751.085192656989
1763 0.1763 -4633.4596042722114362 30565.666765233007
1764 0.1764 -4636.5069267576327547 30380.782943189988
1765 0.1765 -4639.5357875168665487 30196.432241493982
1766 0.1766 -4642.5462397879236960 30012.613179650012
1767 0.1767 -4645.5383366609912628 29829.324281693989
1768 0.1768 -4648.5121310788845221 29646.564076171024
1769 0.1769 -4651.4676758374989731 29464.331096118985
1770 0.1770 -4654.4050235862578120 29282.623879059014
1771 0.1771 -4657.3242268285594037 29101.440966972004
1772 0.1772 -4660.2253379222229341 28920.780906289991
1773 0.1773 -4663.1084090799313344 28740.642247878975
1774 0.1774 -4665.9734923696760234 28561.023547018995
1775 0.1775 -4668.8206397151961937 28381.923363392998
1776 0.1776 -4671.6499028964190074 28203.340261070989
1777 0.1777 -4674.4613335498970628 28025.272808493988
1778 0.1778 -4677.2549831692449516 27847.719578460004
1779 0.1779 -4680.0309031055730884 27670.679148106981
1780 0.1780 -4682.7891445679233584 27494.150098899991
1781 0.1781 -4685.5297586236993084 27318.131016614003
1782 0.1782 -4688.2527961990963377 27142.620491319976
1783 0.1783 -4690.9583080795309797 26967.617117371992
1784 0.1784 -4693.6463449100692742 26793.119493386010
1785 0.1785 -4696.3169571958505912 26619.126222234016
1786 0.1786 -4698.9701953025132752 26445.635911021993
1787 0.1787 -4701.6061094566184693 26272.647171079996
1788 0.1788 -4704.2247497460693921 26100.158617943991
1789 0.1789 -4706.8261661205333439 25928.168871344009
1790 0.1790 -4709.4104083918600736 25756.676555185986
1791 0.1791 -4711.9775262344965086 25585.680297543993
1792 0.1792 -4714.5275691859060316 25415.178730638989
1793 0.1793 -4717.0605866469795728 25245.170490829012
1794 0.1794 -4719.5766278824503388 25075.654218590003
1795 0.1795 -4722.0757420213049045 24906.628558508004
1796 0.1796 -4724.5579780571933952 24738.092159260996
1797 0.1797 -4727.0233848488369404 24570.043673605978
1798 0.1798 -4729.4720111204351269 24402.481758362992
1799 0.1799 -4731.9039054620734532 24235.405074402981
1800 0.1800 -4734.3191163301253255 24068.812286635977
1801 0.1801 -4736.7176920476567830 23902.702063992008
1802 0.1802 -4739.0996808048266757 23737.073079413007
1803 0.1803 -4741.4651306592886613 23571.924009832001
1804 0.1804 -4743.8140895365886536 23407.253536167002
1805 0.1805 -4746.1466052305622725 23243.060343303019
1806 0.1806 -4748.4627254037313833 23079.343120080011
1807 0.1807 -4750.7624975876988174 22916.100559276994
1808 0.1808 -4753.0459691835430931 22753.331357602990
1809 0.1809 -4755.3131874622067699 22591.034215674998
1810 0.1810 -4757.5641995648911688 22429.207838019996
1811 0.1811 -4759.7990525034438178 22267.850933041977
1812 0.1812 -4762.0177931607468054 22106.962213026010
1813 0.1813 -4764.2204682911042255 21946.540394113981
1814 0.1814 -4766.4071245206250751 21786.584196297015
1815 0.1815 -4768.5778083476097891 21627.092343398981
1816 0.1816 -4770.7325661429331376 21468.063563067000
1817 0.1817 -4772.8714441504243950 21309.496586752997
1818 0.1818 -4774.9944884872475086 21151.390149707993
1819 0.1819 -4777.1017451442812671 20993.742990964005
1820 0.1820 -4779.1932599864958320 20836.553853321006
1821 0.1821 -4781.2690787533283583 20679.821483334992
1822 0.1822 -4783.3292470590604353 20523.544631309982
1823 0.1823 -4785.3738103931900696 20367.722051275981
1824 0.1824 -4787.4028141208027591 20212.352500984998
1825 0.1825 -4789.4163034829471144 20057.434741894016
1826 0.1826 -4791.4143235969995658 19902.967539150995
1827 0.1827 -4793.3969194570363470 19748.949661587016
1828 0.1828 -4795.3641359342009309 19595.379881700996
1829 0.1829 -4797.3160177770678274 19442.256975645985
1830 0.1830 -4799.2526096120109287 19289.579723222007
1831 0.1831 -4801.1739559435645788 19137.346907856001
1832 0.1832 -4803.0801011547873713 18985.557316594990
1833 0.1833 -4804.9710895076214001 18834.209740091988
1834 0.1834 -4806.8469651432560568 18683.302972598001
1835 0.1835 -4808.7077720824827338 18532.835811941011
1836 0.1836 -4810.5535542260558941 18382.807059522020
1837 0.1837 -4812.3843553550468641 18233.215520300990
1838 0.1838 -4814.2002191312012656 18084.060002779996
1839 0.1839 -4816.0011890972900801 17935.339318997983
1840 0.1840 -4817.7873086774661715 17787.052284516016
1841 0.1841 -4819.5586211776126220 17639.197718405019
1842 0.1842 -4821.3151697856947067 17491.774443233007
1843 0.1843 -4823.0569975721091396 17344.781285058998
1844 0.1844 -4824.7841474900324101 17198.217073409003
1845 0.1845 -4826.4966623757673005 17052.080641280976
1846 0.1846 -4828.1945849490875844 16906.370825118996
1847 0.1847 -4829.8779578135836346 16761.086464809981
1848 0.1848 -4831.5468234570071218 16616.226403665991
1849 0.1849 -4833.2012242516111655 16471.789488419017
1850 0.1850 -4834.8412024544923042 16327.774569205998
1851 0.1851 -4836.4668002079306461 16184.180499557988
1852 0.1852 -4838.0780595397282013 16041.006136388023
1853 0.1853 -4839.6750223635463044 15898.250339979015
1854 0.1854 -4841.2577304792439463 15755.911973976996
1855 0.1855 -4842.8262255732115591 15613.989905376016
1856 0.1856 -4844.3805492187057098 15472.483004506998
1857 0.1857 -4845.9207428761819756 15331.390145026002
1858 0.1858 -4847.4468478936287283 15190.710203906987
1859 0.1859 -4848.9589055068954622 15050.442061428010
1860 0.1860 -4850.4569568400247590 14910.584601157985
1861 0.1861 -4851.9410429055806162 14771.136709951010
1862 0.1862 -4853.4112046049749551 14632.097277929017
1863 0.1863 -4854.8674827287950393 14493.465198477992
1864 0.1864 -4856.3099179571308923 14355.239368231007
1865 0.1865 -4857.7385508598954402 14217.418687060999
1866 0.1866 -4859.1534218971519294 14080.002058068989
1867 0.1867 -4860.5545714194340690 13942.988387568999
1868 0.1868 -4861.9420396680670819 13806.376585090009
1869 0.1869 -4863.3158667754887574 13670.165563347982
1870 0.1870 -4864.6760927655686828 13534.354238250991
1871 0.1871 -4866.0227575539247482 13398.941528875002
1872 0.1872 -4867.3559009482414695 13263.926357466989
1873 0.1873 -4868.6755626485855828 13129.307649422000
1874 0.1874 -4869.9817822477207301 12995.084333281993
1875 0.1875 -4871.2745992314203249 12861.255340717995
1876 0.1876 -4872.5540529787822379 12727.819606526988
1877 0.1877 -4873.8201827625389342 12594.776068615989
1878 0.1878 -4875.0730277493694302 12462.123667993990
1879 0.1879 -4876.3126270002067031 12329.861348760023
1880 0.1880 -4877.5390194705496469 12197.988058094983
1881 0.1881 -4878.7522440107668444 12066.502746254992
1882 0.1882 -4879.9523393664067044 11935.404366548988
1883 0.1883 -4881.1393441785012328 11804.691875343007
1884 0.1884 -4882.3132969838707140 11674.364232042019
1885 0.1885 -4883.4742362154265720 11544.420399080002
1886 0.1886 -4884.6222002024760513 11414.859341912990
1887 0.1887 -4885.7572271710223504 11285.680029007985
1888 0.1888 -4886.8793552440647545 11156.881431832997
1889 0.1889 -4887.9886224418987695 11028.462524844013
1890 0.1890 -4889.0850666824153450 10900.422285481007
1891 0.1891 -4890.1687257813973702 10772.759694154025
1892 0.1892 -4891.2396374528170782 10645.473734234984
1893 0.1893 -4892.2978393091316320 10518.563392048003
1894 0.1894 -4893.3433688615768915 10392.027656856983
1895 0.1895 -4894.3762635204629987 10265.865520860010
1896 0.1896 -4895.3965605954645071 10140.075979178015
1897 0.1897 -4896.4042972959159670 10014.658029843005
1898 0.1898 -4897.3995107310975072 9889.610673793999
1899 0.1899 -4898.3822379105304208 9764.932914859994
1900 0.1900 -4899.3525157442609270 9640.623759757989
1901 0.1901 -4900.3103810431530292 9516.682218077010
1902 0.1902 -4901.2558705191704576 9393.107302276010
1903 0.1903 -4902.1890207856677080 9269.898027663992
1904 0.1904 -4903.1098683576710755 9147.053412403009
1905 0.1905 -4904.0184496521660549 9024.572477490990
1906 0.1906 -4904.9148009883783743 8902.454246751993
1907 0.1907 -4905.7989585880577579 8780.697746828984
1908 0.1908 -4906.6709585757580498 8659.302007179998
1909 0.1909 -4907.5308369791200676 8538.266060058988
1910 0.1910 -4908.3786297291489973 8417.588940513990
1911 0.1911 -4909.2143726604936091 8297.269686372019
1912 0.1912 -4910.0381015117245624 8177.307338237995
1913 0.1913 -4910.8498519256108921 8057.700939480012
1914 0.1914 -4911.6496594493955854 7938.449536219996
1915 0.1915 -4912.4375595350729782 7819.552177325997
1916 0.1916 -4913.2135875396597839 7701.007914406015
1917 0.1917 -4913.9777787254697614 7582.815801796009
1918 0.1918 -4914.7301682603874724 7464.974896550993
1919 0.1919 -4915.4707912181365828 7347.484258436016
1920 0.1920 -4916.1996825785545298 7230.342949920014
1921 0.1921 -4916.9168772278590041 7113.550036164001
1922 0.1922 -4917.6224099589180696 6997.104585014982
1923 0.1923 -4918.3163154715184646 6881.005666993995
1924 0.1924 -4918.9986283726329930 6765.252355290024
1925 0.1925 -4919.6693831766851872 6649.843725753017
1926 0.1926 -4920.3286143058166999 6534.778856877005
1927 0.1927 -4920.9763560901510573 6420.056829804991
1928 0.1928 -4921.6126427680565030 6305.676728307008
1929 0.1929 -4922.2375084864106611 6191.637638779997
1930 0.1930 -4922.8509873008615614 6077.938650233002
1931 0.1931 -4923.4531131760877543 5964.578854291001
1932 0.1932 -4924.0439199860611552 5851.557345167996
1933 0.1933 -4924.6234415143035221 5738.873219675006
1934 0.1934 -4925.1917114541474803 5626.525577204011
1935 0.1935 -4925.7487634089939093 5514.513519717992
1936 0.1936 -4926.2946308925675112 5402.836151750002
1937 0.1937 -4926.8293473291741975 5291.492580385995
1938 0.1938 -4927.3529460539566571 5180.481915265002
1939 0.1939 -4927.8654603131481053 5069.803268563992
1940 0.1940 -4928.3669232643260329 4959.455754994007
1941 0.1941 -4928.8573679766650457 4849.438491790002
1942 0.1942 -4929.3368274311897039 4739.750598704995
1943 0.1943 -4929.8053345210246334 4630.391197999008
1944 0.1944 -4930.2629220516464557 4521.359414429986
1945 0.1945 -4930.7096227411302607 4412.654375253012
1946 0.1946 -4931.1454692204033563 4304.275210203981
1947 0.1947 -4931.5704940334881030 4196.221051497007
1948 0.1948 -4931.9847296377538441 4088.491033813014
1949 0.1949 -4932.3882084041588314 3981.084294292988
1950 0.1950 -4932.7809626175003359 3873.999972534017
1951 0.1951 -4933.1630244766556643 3767.237210573978
1952 0.1952 -4933.5344260948286319 3660.795152888983
1953 0.1953 -4933.8951994997923975 3554.672946384002
1954 0.1954 -4934.2453766341313894 3448.869740386988
1955 0.1955 -4934.5849893554823211 3343.384686635982
1956 0.1956 -4934.9140694367779361 3238.216939278005
1957 0.1957 -4935.2326485664843858 3133.365654858993
1958 0.1958 -4935.5407583488431555 3028.829992310988
1959 0.1959 -4935.8384303041066232 2924.609112952981
1960 0.1960 -4936.1256958687781662 2820.702180477005
1961 0.1961 -4936.4025863958495393 2717.108360944985
1962 0.1962 -4936.6691331550355244 2613.826822775998
1963 0.1963 -4936.9253673330113088 2510.856736744987
1964 0.1964 -4937.1713200336471346 2408.197275971004
1965 0.1965 -4937.4070222782411292 2305.847615907987
1966 0.1966 -4937.6325050057539556 2203.806934344000
1967 0.1967 -4937.8477990730407328 2102.074411390000
1968 0.1968 -4938.0529352550838667 2000.649229467002
1969 0.1969 -4938.2479442452231524 1899.530573312019
1970 0.1970 -4938.4328566553867859 1798.717629955994
1971 0.1971 -4938.6077030163205563 1698.209588728001
1972 0.1972 -4938.7725137778188582 1598.005641241005
1973 0.1973 -4938.9273193089502456 1498.104981385986
1974 0.1974 -4939.0721498982857156 1398.506805329002
1975 0.1975 -4939.2070357541269914 1299.210311497998
1976 0.1976 -4939.3320070047311674 1200.214700580022
1977 0.1977 -4939.4470936985353546 1101.519175508991
1978 0.1978 -4939.5523258043840542 1003.122941467009
1979 0.1979 -4939.6477332117510741 905.025205866987
1980 0.1980 -4939.7333457309623554 807.225178355002
1981 0.1981 -4939.8091930934197080 709.722070796008
1982 0.1982 -4939.8753049518227272 612.515097272000
1983 0.1983 -4939.9317108803898009 515.603474069008
1984 0.1984 -4939.9784403750772981 418.986419680994
1985 0.1985 -4940.0155228538005758 322.663154788985
1986 0.1986 -4940.0429876566531675 226.632902263984
1987 0.1987 -4940.0608640461241521 130.894887158007
1988 0.1988 -4940.0691812073164328 35.448336692993
1989 0.1989 -4940.0679682481641066 -59.707519738004
1990 0.1990 -4940.0572541996480140 -154.573450586991
1991 0.1991 -4940.0370680160112897 -249.150222149008
1992 0.1992 -4940.0074385749749126 -343.438598577981
1993 0.1993 -4939.9683946779523467 -437.439341882011
1994 0.1994 -4939.9199650502614531 -531.153211942990
1995 0.1995 -4939.8621783413382218 -624.580966512993
1996 0.1996 -4939.7950631249514117 -717.723361226002
1997 0.1997 -4939.7186478994099161 -810.581149604986
1998 0.1998 -4939.6329610877764935 -903.155083065009
1999 0.1999 -4939.5380310380769515 -995.445910921000
2000 0.2000 -4939.4338860235111497 -1087.454380398995
2001 0.2001 -4939.3205542426594548 -1179.181236634002
2002 0.2002 -4939.1980638196937434 -1270.627222686016
2003 0.2003 -4939.0664428045820387 -1361.793079538998
2004 0.2004 -4938.9257191732995125 -1452.679546110012
2005 0.2005 -4938.7759208280313032 -1543.287359260023
2006 0.2006 -4938.6170755973789710 -1633.617253789998
2007 0.2007 -4938.4492112365669527 -1723.669962457992
2008 0.2008 -4938.2723554276453797 -1813.446215981006
2009 0.2009 -4938.0865357796947137 -1902.946743039007
2010 0.2010 -4937.8917798290285646 -1992.172270285984
2011 0.2011 -4937.6881150393965072 -2081.123522353999
2012 0.2012 -4937.4755688021859896 -2169.801221858012
2013 0.2013 -4937.2541684366233312 -2258.206089404004
2014 0.2014 -4937.0239411899729021 -2346.338843598001
2015 0.2015 -4936.7849142377408498 -2434.200201044005
2016 0.2016 -4936.5371146838706409 -2521.790876361018
2017 0.2017 -4936.2805695609440590 -2609.111582179001
2018 0.2018 -4936.0153058303776561 -2696.163029152987
2019 0.2019 -4935.7413503826219312 -2782.945925964013
2020 0.2020 -4935.4587300373577818 -2869.460979327006
2021 0.2021 -4935.1674715436911356 -2955.708893999981
2022 0.2022 -4934.8676015803521295 -3041.690372785000
2023 0.2023 -4934.5591467558861041 -3127.406116533995
2024 0.2024 -4934.2421336088509634 -3212.856824162998
2025 0.2025 -4933.9165886080099881 -3298.043192649988
2026 0.2026 -4933.5825381525255580 -3382.965917041001
2027 0.2027 -4933.2400085721501455 -3467.625690460001
2028 0.2028 -4932.8890261274209479 -3552.023204116005
2029 0.2029 -4932.5296170098499715 -3636.159147302009
2030 0.2030 -4932.1618073421141162 -3720.034207409015
2031 0.2031 -4931.7856231782470786 -3803.649069925013
2032 0.2032 -4931.4010905038285273 -3887.004418446013
2033 0.2033 -4931.0082352361723679 -3970.100934677990
2034 0.2034 -4930.6070832245159181 -4052.939298446989
2035 0.2035 -4930.1976602502081732 -4135.520187702990
2036 0.2036 -4929.7799920268971618 -4217.844278521021
2037 0.2037 -4929.3541042007154829 -4299.912245115003
2038 0.2038 -4928.9200223504676615 -4381.724759837001
2039 0.2039 -4928.4777719878165954 -4463.282493189996
2040 0.2040 -4928.0273785574654539 -4544.586113825993
2041 0.2041 -4927.5688674373468530 -4625.636288552982
2042 0.2042 -4927.1022639388020252 -4706.433682344999
2043 0.2043 -4926.6275933067672668 -4786.978958348976
2044 0.2044 -4926.1448807199558360 -4867.272777878999
2045 0.2045 -4925.6541512910398524 -4947.315800436016
2046 0.2046 -4925.1554300668331052 -5027.108683705010
2047 0.2047 -4924.6487420284702239 -5106.652083560999
2048 0.2048 -4924.1341120915885767 -5185.946654080006
2049 0.2049 -4923.6115651065074417 -5264.993047536002
2050 0.2050 -4923.0811258584099050 -5343.791914416011
2051 0.2051 -4922.5428190675183941 -5422.343903418019
2052 0.2052 -4921.9966693892747571 -5500.649661459989
2053 0.2053 -4921.4427014145176145 -5578.709833684989
2054 0.2054 -4920.8809396696597105 -5656.525063466019
2055 0.2055 -4920.3114086168661743 -5734.095992410992
2056 0.2056 -4919.7341326542273237 -5811.423260371026
2057 0.2057 -4919.1491361159369262 -5888.507505440008
2058 0.2058 -4918.5564432724668222 -5965.349363966990
2059 0.2059 -4917.9560783307406382 -6041.949470556981
2060 0.2060 -4917.3480654343093192 -6118.308458076994
2061 0.2061 -4916.7324286635221142 -6194.426957661024
2062 0.2062 -4916.1091920357030176 -6270.305598717998
2063 0.2063 -4915.4783795053199356 -6345.945008935989
2064 0.2064 -4914.8400149641593089 -6421.345814281987
2065 0.2065 -4914.1941222414943695 -6496.508639017004
2066 0.2066 -4913.5407251042588541 -6571.434105693013
2067 0.2067 -4912.8798472572161700 -6646.122835162008
2068 0.2068 -4912.2115123431294705 -6720.575446581002
2069 0.2069 -4911.5357439429299120 -6794.792557414999
2070 0.2070 -4910.8525655758867288 -6868.774783444998
2071 0.2071 -4910.1620006997754899 -6942.522738771979
2072 0.2072 -4909.4640727110454463 -7016.037035821006
2073 0.2073 -4908.7588049449868777 -7089.318285347981
2074 0.2074 -4908.0462206758975299 -7162.367096444999
2075 0.2075 -4907.3263431172481432 -7235.184076539008
2076 0.2076 -4906.5991954218507090 -7307.769831409998
2077 0.2077 -4905.8648006820212686 -7380.124965184019
2078 0.2078 -4905.1231819297454422 -7452.250080340018
2079 0.2079 -4904.3743621368421373 -7524.145777722006
2080 0.2080 -4903.6183642151290769 -7595.812656536989
2081 0.2081 -4902.8552110165837803 -7667.251314360998
2082 0.2082 -4902.0849253335081812 -7738.462347148015
2083 0.2083 -4901.3075298986896087 -7809.446349231002
2084 0.2084 -4900.5230473855617674 -7880.203913325007
2085 0.2085 -4899.7315004083684471 -7950.735630538024
2086 0.2086 -4898.9329115223226836 -8021.042090372997
2087 0.2087 -4898.1273032237677398 -8091.123880729981
2088 0.2088 -4897.3146979503353577 -8160.981587916991
2089 0.2089 -4896.4951180811067388 -8230.615796647005
2090 0.2090 -4895.6685859367717057 -8300.027090050018
2091 0.2091 -4894.8351237797851354 -8369.216049672978
2092 0.2092 -4893.9947538145270300 -8438.183255489974
2093 0.2093 -4893.1474981874580408 -8506.929285898019
2094 0.2094 -4892.2933789872768102 -8575.454717731016
2095 0.2095 -4891.4324182450773151 -8643.760126259993
2096 0.2096 -4890.5646379345043897 -8711.846085197991
2097 0.2097 -4889.6900599719092497 -8779.713166706002
2098 0.2098 -4888.8087062165041061 -8847.361941395007
2099 0.2099 -4887.9205984705176888 -8914.792978333979
2100 0.2100 -4887.0257584793480419 -8982.006845053984
2101 0.2101 -4886.1242079317180469 -9049.004107549990
2102 0.2102 -4885.2159684598263993 -9115.785330289975
2103 0.2103 -4884.3010616395013130 -9182.351076210995
2104 0.2104 -4883.3795089903542248 -9248.701906738017
2105 0.2105 -4882.4513319759289516 -9314.838381774025
2106 0.2106 -4881.5165520038544855 -9380.761059712997
2107 0.2107 -4880.5751904259968796 -9446.470497443021
2108 0.2108 -4879.6272685386074954 -9511.967250346002
2109 0.2109 -4878.6728075824748885 -9577.251872310997
2110 0.2110 -4877.7118287430730561 -9642.324915732024
2111 0.2111 -4876.7443531507105945 -9707.186931511998
2112 0.2112 -4875.7704018806816748 -9771.838469073002
2113 0.2113 -4874.7899959534106529 -9836.280076354975
2114 0.2114 -4873.8031563346021358 -9900.512299824011
2115 0.2115 -4872.8099039353874105 -9964.535684472998
2116 0.2116 -4871.8102596124717820 -10028.350773831015
2117 0.2117 -4870.8042441682819117 -10091.958109961997
2118 0.2118 -4869.7918783511104266 -10155.358233473991
2119 0.2119 -4868.7731828552605293 -10218.551683519996
2120 0.2120 -4867.7481783211942457 -10281.538997806987
2121 0.2121 -4866.7168853356743057 -10344.320712592016
2122 0.2122 -4865.6793244319096630 -10406.897362696996
2123 0.2123 -4864.6355160897001042 -10469.269481502008
2124 0.2124 -4863.5854807355772209 -10531.437600960024
2125 0.2125 -4862.5292387429499286 -10593.402251592983
2126 0.2126 -4861.4668104322454383 -10655.163962502003
2127 0.2127 -4860.3982160710520475 -10716.723261366016
2128 0.2128 -4859.3234758742610211 -10778.080674452009
2129 0.2129 -4858.2426100042075632 -10839.236726614006
2130 0.2130 -4857.1556385708117887 -10900.191941300000
2131 0.2131 -4856.0625816317187855 -10960.946840555000
2132 0.2132 -4854.9634591924395863 -11021.501945027994
2133 0.2133 -4853.8582912064894117 -11081.857773972006
2134 0.2134 -4852.7470975755286418 -11142.014845250000
2135 0.2135 -4851.6298981494992404 -11201.973675337998
2136 0.2136 -4850.5067127267657270 -11261.734779334016
2137 0.2137 -4849.3775610542516006 -11321.298670953984
2138 0.2138 -4848.2424628275766736 -11380.665862544003
2139 0.2139 -4847.1014376911953150 -11439.836865078978
2140 0.2140 -4845.9545052385328745 -11498.812188167998
2141 0.2141 -4844.8016850121211974 -11557.592340059986
2142 0.2142 -4843.6429965037359580 -11616.177827645006
2143 0.2143 -4842.4784591545303556 -11674.569156459009
2144 0.2144 -4841.3080923551724482 -11732.766830693989
2145 0.2145 -4840.1319154459779384 -11790.771353190998
2146 0.2146 -4838.9499477170456885 -11848.583225449984
2147 0.2147 -4837.7622084083914160 -11906.202947637008
2148 0.2148 -4836.5687167100804800 -11963.631018582993
2149 0.2149 -4835.3694917623615765 -12020.867935787013
2150 0.2150 -4834.1645526558013444 -12077.914195426012
2151 0.2151 -4832.9539184314126032 -12134.770292351983
2152 0.2152 -4831.7376080807898688 -12191.436720102007
2153 0.2153 -4830.5156405462403200 -12247.913970897993
2154 0.2154 -4829.2880347209129468 -12304.202535652992
2155 0.2155 -4828.0548094489313371 -12360.302903970995
2156 0.2156 -4826.8159835255246435 -12416.215564154991
2157 0.2157 -4825.5715756971567316 -12471.941003212007
2158 0.2158 -4824.3216046616535095 -12527.479706851998
2159 0.2159 -4823.0660890683366233 -12582.832159493992
2160 0.2160 -4821.8050475181489674 -12637.998844267975
2161 0.2161 -4820.5384985637838327 -12692.980243026017
2162 0.2162 -4819.2664607098158740 -12747.776836334990
2163 0.2163 -4817.9889524128248013 -12802.389103491005
2164 0.2164 -4816.7059920815245277 -12856.817522514000
2165 0.2165 -4815.4175980768914087 -12911.062570156995
2166 0.2166 -4814.1237887122879329 -12965.124721910019
2167 0.2167 -4812.8245822535927800 -13019.004451999004
2168 0.2168 -4811.5199969193226934 -13072.702233396005
2169 0.2169 -4810.2100508807616279 -13126.218537818000
2170 0.2170 -4808.8947622620844413 -13179.553835731000
2171 0.2171 -4807.5741491404796761 -13232.708596357988
2172 0.2172 -4806.2482295462777984 -13285.683287674998
2173 0.2173 -4804.9170214630730698 -13338.478376425017
2174 0.2174 -4803.5805428278463296 -13391.094328108011
2175 0.2175 -4802.2388115310905050 -13443.531607001991
2176 0.2176 -4800.8918454169333927 -13495.790676147008
2177 0.2177 -4799.5396622832577123 -13547.871997365990
2178 0.2178 -4798.1822798818266165 -13599.776031256013
2179 0.2179 -4796.8197159184037446 -13651.503237200988
2180 0.2180 -4795.4519880528750946 -13703.054073368985
2181 0.2181 -4794.0791138993708955 -13754.428996716015
2182 0.2182 -4792.7011110263856608 -13805.628462994995
2183 0.2183 -4791.3179969568982415 -13856.652926752984
2184 0.2184 -4789.9297891684936985 -13907.502841339010
2185 0.2185 -4788.5365050934815372 -13958.178658902994
2186 0.2186 -4787.1381621190157603 -14008.680830407015
2187 0.2187 -4785.7347775872140119 -14059.009805619979
2188 0.2188 -4784.3263687952767214 -14109.166033126006
2189 0.2189 -4782.9129529956044280 -14159.149960326002
2190 0.2190 -4781.4945473959160154 -14208.962033444986
2191 0.2191 -4780.0711691593669457 -14258.602697530005
2192 0.2192 -4778.6428354046674940 -14308.072396456002
2193 0.2193 -4777.2095632061982542 -14357.371572928998
2194 0.2194 -4775.7713695941274636 -14406.500668491004
2195 0.2195 -4774.3282715545265091 -14455.460123522003
2196 0.2196 -4772.8802860294881611 -14504.250377243006
2197 0.2197 -4771.4274299172402607 -14552.871867720998
2198 0.2198 -4769.9697200722612251 -14601.325031866989
2199 0.2199 -4768.5071733053955541 -14649.610305448994
2200 0.2200 -4767.0398063839684255 -14697.728123087029
2201 0.2201 -4765.5676360319012019 -14745.678918257996
2202 0.2202 -4764.0906789298232979 -14793.463123305002
2203 0.2203 -4762.6089517151867767 -14841.081169429002
2204 0.2204 -4761.1224709823800367 -14888.533486707020
2205 0.2205 -4759.6312532828405892 -14935.820504079980
2206 0.2206 -4758.1353151251678355 -14982.942649369012
2207 0.2207 -4756.6346729752358442 -15029.900349267002
2208 0.2208 -4755.1293432563052193 -15076.694029353996
2209 0.2209 -4753.6193423491331487 -15123.324114093004
2210 0.2210 -4752.1046865920870914 -15169.791026830993
2211 0.2211 -4750.5853922812548262 -15216.095189807995
2212 0.2212 -4749.0614756705563195 -15262.237024160015
2213 0.2213 -4747.5329529718528647 -15308.216949916998
2214 0.2214 -4745.9998403550562216 -15354.035386008996
2215 0.2215 -4744.4621539482423032 -15399.692750273010
2216 0.2216 -4742.9199098377557675 -15445.189459449990
2217 0.2217 -4741.3731240683237047 -15490.525929188996
2218 0.2218 -4739.8218126431611381 -15535.702574055002
2219 0.2219 -4738.2659915240819828 -15580.719807528978
2220 0.2220 -4736.7056766316045469 -15625.578042011010
2221 0.2221 -4735.1408838450633993 -15670.277688820002
2222 0.2222 -4733.5716290027121431 -15714.819158202998
2223 0.2223 -4731.9979279018352827 -15759.202859337005
2224 0.2224 -4730.4197962988519066 -15803.429200326005
2225 0.2225 -4728.8372499094248269 -15847.498588213988
2226 0.2226 -4727.2503044085651709 -15891.411428977997
2227 0.2227 -4725.6589754307397016 -15935.168127536017
2228 0.2228 -4724.0632785699754095 -15978.769087755005
2229 0.2229 -4722.4632293799659237 -16022.214712442015
2230 0.2230 -4720.8588433741761037 -16065.505403357005
2231 0.2231 -4719.2501360259475405 -16108.641561212979
2232 0.2232 -4717.6371227686031489 -16151.623585676978
2233 0.2233 -4716.0198189955508496 -16194.451875376020
2234 0.2234 -4714.3982400603872520 -16237.126827900996
2235 0.2235 -4712.7724012770022455 -16279.648839800997
2236 0.2236 -4711.1423179196817728 -16322.018306599988
2237 0.2237 -4709.5080052232124217 -16364.235622787994
2238 0.2238 -4707.8694783829814696 -16406.301181830000
2239 0.2239 -4706.2267525550814753 -16448.215376168024
2240 0.2240 -4704.5798428564121423 -16489.978597222012
2241 0.2241 -4702.9287643647812729 -16531.591235395987
2242 0.2242 -4701.2735321190075410 -16573.053680076991
2243 0.2243 -4699.6141611190214462 -16614.366319642984
2244 0.2244 -4697.9506663259662673 -16655.529541458993
2245 0.2245 -4696.2830626622990167 -16696.543731888989
2246 0.2246 -4694.6113650118904843 -16737.409276287974
2247 0.2247 -4692.9355882201252825 -16778.126559015014
2248 0.2248 -4691.2557470940027997 -16818.695963430015
2249 0.2249 -4689.5718564022363353 -16859.117871897004
2250 0.2250 -4687.8839308753522346 -16899.392665791005
2251 0.2251 -4686.1919852057881144 -16939.520725493989
2252 0.2252 -4684.4960340479929073 -16979.502430405002
2253 0.2253 -4682.7960920185259965 -17019.338158938015
2254 0.2254 -4681.0921736961527131 -17059.028288527014
2255 0.2255 -4679.3842936219452895 -17098.573195627017
2256 0.2256 -4677.6724662993783568 -17137.973255719000
2257 0.2257 -4675.9567061944271700 -17177.228843310004
2258 0.2258 -4674.2370277356649240 -17216.340331942018
2259 0.2259 -4672.5134453143591600 -17255.308094181994
2260 0.2260 -4670.7859732845681719 -17294.132501640997
2261 0.2261 -4669.0546259632383226 -17332.813924964983
2262 0.2262 -4667.3194176302977212 -17371.352733839012
2263 0.2263 -4665.5803625287562681 -17409.749296997004
2264 0.2264 -4663.8374748647956949 -17448.003982216993
2265 0.2265 -4662.0907688078686988 -17486.117156327004
2266 0.2266 -4660.3402584907917117 -17524.089185204997
2267 0.2267 -4658.5859580098422157 -17561.920433788007
2268 0.2268 -4656.8278814248496928 -17599.611266067019
2269 0.2269 -4655.0660427592911219 -17637.162045096018
2270 0.2270 -4653.3004560003864754 -17674.573132988007
2271 0.2271 -4651.5311350991905783 -17711.844890925015
2272 0.2272 -4649.7580939706867866 -17748.977679156000
2273 0.2273 -4647.9813464938788456 -17785.971856999997
2274 0.2274 -4646.2009065118863873 -17822.827782848006
2275 0.2275 -4644.4167878320349701 -17859.545814171986
2276 0.2276 -4642.6290042259506663 -17896.126307516999
2277 0.2277 -4640.8375694296491929 -17932.569618512993
2278 0.2278 -4639.0424971436295891 -17968.876101870992
2279 0.2279 -4637.2438010329669851 -18005.046111389995
2280 0.2280 -4635.4414947273999132 -18041.079999957990
2281 0.2281 -4633.6355918214239864 -18076.978119551990
2282 0.2282 -4631.8261058743837566 -18112.740821248008
2283 0.2283 -4630.0130504105609361 -18148.368455210992
2284 0.2284 -4628.1964389192644376 -18183.861370714003
2285 0.2285 -4626.3762848549222326 -18219.219916125003
2286 0.2286 -4624.5526016371704827 -18254.444438917999
2287 0.2287 -4622.7254026509408504 -18289.535285674996
2288 0.2288 -4620.8947012465532680 -18324.492802084977
2289 0.2289 -4619.0605107398014297 -18359.317332950013
2290 0.2290 -4617.2228444120446511 -18394.009222187015
2291 0.2291 -4615.3817155102942706 -18428.568812829006
2292 0.2292 -4613.5371372473018710 -18462.996447026002
2293 0.2293 -4611.6891228016484092 -18497.292466051993
2294 0.2294 -4609.8376853178306192 -18531.457210304012
2295 0.2295 -4607.9828379063501416 -18565.491019305977
2296 0.2296 -4606.1245936437990167 -18599.394231712999
2297 0.2297 -4604.2629655729479055 -18633.167185305996
2298 0.2298 -4602.3979667028324911 -18666.810217005986
2299 0.2299 -4600.5296100088389721 -18700.323662863986
2300 0.2300 -4598.6579084327922828 -18733.707858074980
2301 0.2301 -4596.7828748830397672 -18766.963136973005
2302 0.2302 -4594.9045222345393995 -18800.089833036007
2303 0.2303 -4593.0228633289434583 -18833.088278884999
2304 0.2304 -4591.1379109746849281 -18865.958806292998
2305 0.2305 -4589.2496779470611727 -18898.701746181992
2306 0.2306 -4587.3581769883203378 -18931.317428628012
2307 0.2307 -4585.4634208077459334 -18963.806182859989
2308 0.2308 -4583.5654220817395981 -18996.168337266994
2309 0.2309 -4581.6641934539065915 -19028.404219396005
2310 0.2310 -4579.7597475351385583 -19060.514155960002
2311 0.2311 -4577.8520969036990209 -19092.498472831998
2312 0.2312 -4575.9412541053043242 -19124.357495053991
2313 0.2313 -4574.0272316532100376 -19156.091546839991
2314 0.2314 -4572.1100420282891719 -19187.700951571984
2315 0.2315 -4570.1896976791203997 -19219.186031807985
2316 0.2316 -4568.2662110220662726 -19250.547109280989
2317 0.2317 -4566.3395944413568941 -19281.784504902986
2318 0.2318 -4564.4098602891735936 -19312.898538767986
2319 0.2319 -4562.4770208857280522 -19343.889530149987
2320 0.2320 -4560.5410885193450667 -19374.757797512997
2321 0.2321 -4558.6020754465444043 -19405.503658504007
2322 0.2322 -4556.6599938921208377 -19436.127429963992
2323 0.2323 -4554.7148560492269098 -19466.629427923006
2324 0.2324 -4552.7666740794502402 -19497.009967606995
2325 0.2325 -4550.8154601128981085 -19527.269363438987
2326 0.2326 -4548.8612262482738515 -19557.407929037989
2327 0.2327 -4546.9039845529605373 -19587.425977228006
2328 0.2328 -4544.9437470630973621 -19617.323820032005
2329 0.2329 -4542.9805257836615056 -19647.101768684995
2330 0.2330 -4541.0143326885463466 -19676.760133621006
2331 0.2331 -4539.0451797206405899 -19706.299224491988
2332 0.2332 -4537.0730787919083014 -19735.719350156010
2333 0.2333 -4535.0980417834662148 -19765.020818689984
2334 0.2334 -4533.1200805456628586 -19794.203937383005
2335 0.2335 -4531.1392068981567718 -19823.269012745994
2336 0.2336 -4529.1554326299938111 -19852.216350507995
2337 0.2337 -4527.1687694996871869 -19881.046255623995
2338 0.2338 -4525.1792292352920413 -19909.759032271992
2339 0.2339 -4523.1868235344854838 -19938.354983856989
2340 0.2340 -4521.1915640646420798 -19966.834413014003
2341 0.2341 -4519.1934624629111568 -19995.197621609012
2342 0.2342 -4517.1925303362932027 -20023.444910741993
2343 0.2343 -4515.1887792617189916 -20051.576580748006
2344 0.2344 -4513.1822207861214338 -20079.592931200008
2345 0.2345 -4511.1728664265156112 -20107.494260913008
2346 0.2346 -4509.1607276700733564 -20135.280867939000
2347 0.2347 -4507.1458159741978307 -20162.953049580014
2348 0.2348 -4505.1281427665999217 -20190.511102378005
2349 0.2349 -4503.1077194453746415 -20217.955322130001
2350 0.2350 -4501.0845573790747949 -20245.286003875997
2351 0.2351 -4499.0586679067855584 -20272.503441913010
2352 0.2352 -4497.0300623381999685 -20299.607929792008
2353 0.2353 -4494.9987519536944092 -20326.599760318990
2354 0.2354 -4492.9647480044004624 -20353.479225560004
2355 0.2355 -4490.9280617122803960 -20380.246616839984
2356 0.2356 -4488.8887042702008330 -20406.902224745994
2357 0.2357 -4486.8466868420073297 -20433.446339132002
2358 0.2358 -4484.8020205625944072 -20459.879249117992
2359 0.2359 -4482.7547165379837679 -20486.201243089992
2360 0.2360 -4480.7047858453943263 -20512.412608707004
2361 0.2361 -4478.6522395333140594 -20538.513632899005
2362 0.2362 -4476.5970886215754945 -20564.504601873981
2363 0.2363 -4474.5393441014257405 -20590.385801112017
2364 0.2364 -4472.4790169356010665 -20616.157515374987
2365 0.2365 -4470.4161180583969326 -20641.820028702001
2366 0.2366 -4468.3506583757407498 -20667.373624419008
2367 0.2367 -4466.2826487652628202 -20692.818585132001
2368 0.2368 -4464.2121000763690972 -20718.155192736987
2369 0.2369 -4462.1390231303112159 -20743.383728414992
2370 0.2370 -4460.0634287202583437 -20768.504472640998
2371 0.2371 -4457.9853276113672109 -20793.517705178994
2372 0.2372 -4455.9047305408539614 -20818.423705087000
2373 0.2373 -4453.8216482180632738 -20843.222750723988
2374 0.2374 -4451.7360913245402116 -20867.915119741010
2375 0.2375 -4449.6480705140984355 -20892.501089091005
2376 0.2376 -4447.5575964128920532 -20916.980935031010
2377 0.2377 -4445.4646796194847411 -20941.354933117997
2378 0.2378 -4443.3693307049179566 -20965.623358217999
2379 0.2379 -4441.2715602127818784 -20989.786484502998
2380 0.2380 -4439.1713786592836186 -21013.844585453990
2381 0.2381 -4437.0687965333181637 -21037.797933862006
2382 0.2382 -4434.9638242965329482 -21061.646801836992
2383 0.2383 -4432.8564723834015240 -21085.391460796003
2384 0.2384 -4430.7467512012881343 -21109.032181479008
2385 0.2385 -4428.6346711305168355 -21132.569233942006
2386 0.2386 -4426.5202425244415281 -21156.002887561001
2387 0.2387 -4424.4034757095114401 -21179.333411037005
2388 0.2388 -4422.2843809853402490 -21202.561072391996
2389 0.2389 -4420.1629686247715654 -21225.686138978985
2390 0.2390 -4418.0392488739489636 -21248.708877474011
2391 0.2391 -4415.9132319523814658 -21271.629553884006
2392 0.2392 -4413.7849280530099350 -21294.448433548998
2393 0.2393 -4411.6543473422752868 -21317.165781140982
2394 0.2394 -4409.5214999601848831 -21339.781860668008
2395 0.2395 -4407.3863960203780152 -21362.296935477018
2396 0.2396 -4405.2490456101913878 -21384.711268247993
2397 0.2397 -4403.1094587907282403 -21407.025121007013
2398 0.2398 -4400.9676455969220115 -21429.238755121987
2399 0.2399 -4398.8236160376009138 -21451.352431299980
2400 0.2400 -4396.6773800955561455 -21473.366409602007
2401 0.2401 -4394.5289477276046455 -21495.280949427994
2402 0.2402 -4392.3783288646563960 -21517.096309535002
2403 0.2403 -4390.2255334117780876 -21538.812748028009
2404 0.2404 -4388.0705712482586023 -21560.430522362993
2405 0.2405 -4385.9134522276726784 -21581.949889353011
2406 0.2406 -4383.7541861779463943 -21603.371105168000
2407 0.2407 -4381.5927829014208328 -21624.694425335998
2408 0.2408 -4379.4292521749166553 -21645.920104742981
2409 0.2409 -4377.2636037497977668 -21667.048397637991
2410 0.2410 -4375.0958473520340704 -21688.079557633988
2411 0.2411 -4372.9259926822669513 -21709.013837709004
2412 0.2412 -4370.7540494158711226 -21729.851490205008
2413 0.2413 -4368.5800272030191991 -21750.592766836984
2414 0.2414 -4366.4039356687426334 -21771.237918687999
2415 0.2415 -4364.2257844129981095 -21791.787196210003
2416 0.2416 -4362.0455830107257498 -21812.240849235008
2417 0.2417 -4359.8633410119155087 -21832.599126964997
2418 0.2418 -4357.6790679416681087 -21852.862277979992
2419 0.2419 -4355.4927733002568857 -21873.030550241005
2420 0.2420 -4353.3044665631905445 -21893.104191086983
2421 0.2421 -4351.1141571812740949 -21913.083447240002
2422 0.2422 -4348.9218545806716065 -21932.968564805007
2423 0.2423 -4346.7275681629680548 -21952.759789271979
2424 0.2424 -4344.5313073052284381 -21972.457365519003
2425 0.2425 -4342.3330813600614420 -21992.061537811984
2426 0.2426 -4340.1328996556803759 -22011.572549808014
2427 0.2427 -4337.9307714959622899 -22030.990644555015
2428 0.2428 -4335.7267061605098206 -22050.316064494007
2429 0.2429 -4333.5207129047121271 -22069.549051463997
2430 0.2430 -4331.3128009598040080 -22088.689846694993
2431 0.2431 -4329.1029795329277476 -22107.738690821992
2432 0.2432 -4326.8912578071931421 -22126.695823876013
2433 0.2433 -4324.6776449417347976 -22145.561485290003
2434 0.2434 -4322.4621500717748859 -22164.335913901989
2435 0.2435 -4320.2447823086822609 -22183.019347951995
2436 0.2436 -4318.0255507400297574 -22201.612025089009
2437 0.2437 -4315.8044644296569459 -22220.114182367979
2438 0.2438 -4313.5815324177256116 -22238.526056254996
2439 0.2439 -4311.3567637207816006 -22256.847882626011
2440 0.2440 -4309.1301673318121175 -22275.079896771989
2441 0.2441 -4306.9017522203039334 -22293.222333394006
2442 0.2442 -4304.6715273323034125 -22311.275426610999
2443 0.2443 -4302.4395015904747197 -22329.239409962989
2444 0.2444 -4300.2056838941562091 -22347.114516402013
2445 0.2445 -4297.9700831194204511 -22364.900978308011
2446 0.2446 -4295.7327081191315301 -22382.599027474993
2447 0.2447 -4293.4935677230014335 -22400.208895126998
2448 0.2448 -4291.2526707376491686 -22417.730811910995
2449 0.2449 -4289.0100259466589705 -22435.165007900010
2450 0.2450 -4286.7656421106339621 -22452.511712594991
2451 0.2451 -4284.5195279672580000 -22469.771154929011
2452 0.2452 -4282.2716922313484247 -22486.943563265013
2453 0.2453 -4280.0221435949151783 -22504.029165396001
2454 0.2454 -4277.7708907272181023 -22521.028188552998
2455 0.2455 -4275.5179422748205980 -22537.940859401002
2456 0.2456 -4273.2633068616487435 -22554.767404042985
2457 0.2457 -4271.0069930890458636 -22571.508048021002
2458 0.2458 -4268.7490095358289182 -22588.163016316001
2459 0.2459 -4266.4893647583458005 -22604.732533350005
2460 0.2460 -4264.2280672905289975 -22621.216822991002
2461 0.2461 -4261.9651256439519784 -22637.616108549992
2462 0.2462 -4259.7005483078855832 -22653.930612783995
2463 0.2463 -4257.4343437493516831 -22670.160557898998
2464 0.2464 -4255.1665204131795690 -22686.306165548987
2465 0.2465 -4252.8970867220605214 -22702.367656836999
2466 0.2466 -4250.6260510766023799 -22718.345252321000
2467 0.2467 -4248.3534218553859318 -22734.239172011003
2468 0.2468 -4246.0792074150167537 -22750.049635372998
2469 0.2469 -4243.8034160901815994 -22765.776861326012
2470 0.2470 -4241.5260561937029706 -22781.421068251992
2471 0.2471 -4239.2471360165909573 -22796.982473986995
2472 0.2472 -4236.9666638280996267 -22812.461295832996
2473 0.2473 -4234.6846478757806835 -22827.857750547992
2474 0.2474 -4232.4010963855353111 -22843.172054358991
2475 0.2475 -4230.1160175616696506 -22858.404422955005
2476 0.2476 -4227.8294195869475516 -22873.555071491006
2477 0.2477 -4225.5413106226433229 -22888.624214592986
2478 0.2478 -4223.2516988085963021 -22903.612066353002
2479 0.2479 -4220.9605922632617876 -22918.518840333985
2480 0.2480 -4218.6679990837665173 -22933.344749572003
2481 0.2481 -4216.3739273459596006 -22948.090006574988
2482 0.2482 -4214.0783851044643598 -22962.754823327996
2483 0.2483 -4211.7813803927338085 -22977.339411291003
2484 0.2484 -4209.4829212230997655 -22991.843981398008
2485 0.2485 -4207.1830155868265138 -23006.268744069996
2486 0.2486 -4204.8816714541626425 -23020.613909200008
2487 0.2487 -4202.5788967743947069 -23034.879686166998
2488 0.2488 -4200.2746994758945220 -23049.066283831999
2489 0.2489 -4197.9690874661755515 -23063.173910540994
2490 0.2490 -4195.6620686319420201 -23077.202774125006
2491 0.2491 -4193.3536508391407551 -23091.153081901997
2492 0.2492 -4191.0438419330121178 -23105.025040676992
2493 0.2493 -4188.7326497381409354 -23118.818856750004
2494 0.2494 -4186.4200820585083420 -23132.534735907000
2495 0.2495 -4184.1061466775418012 -23146.172883427993
2496 0.2496 -4181.7908513581660372 -23159.733504084987
2497 0.2497 -4179.4742038428539672 -23173.216802149997
2498 0.2498 -4177.1562118536767230 -23186.622981385997
2499 0.2499 -4174.8368830923545829 -23199.952245059001
2500 0.2500 -4172.5162252403051752 -23213.204795928003
2501 0.2501 -4170.1942459586962286 -23226.380836256998
2502 0.2502 -4167.8709528884928659 -23239.480567810999
2503 0.2503 -4165.5463536505094453 -23252.504191857006
2504 0.2504 -4163.2204558454586731 -23265.451909165000
2505 0.2505 -4160.8932670539998071 -23278.323920014998
2506 0.2506 -4158.5647948367895879 -23291.120424189998
2507 0.2507 -4156.2350467345313518 -23303.841620981999
2508 0.2508 -4153.9040302680223249 -23316.487709194000
2509 0.2509 -4151.5717529382054636 -23329.058887138002
2510 0.2510 -4149.2382222262167488 -23341.555352638999
2511 0.2511 -4146.9034455934333891 -23353.977303034990
2512 0.2512 -4144.5674304815229334 -23366.324935179000
2513 0.2513 -4142.2301843124923835 -23378.598445438998
2514 0.2514 -4139.8917144887354880 -23390.798029701007
2515 0.2515 -4137.5520283930818550 -23402.923883370007
2516 0.2516 -4135.2111333888451554 -23414.976201369995
2517 0.2517 -4132.8690368198695069 -23426.955178143995
2518 0.2518 -4130.5257460105794962 -23438.861007660002
2519 0.2519 -4128.1812682660256542 -23450.693883408996
2520 0.2520 -4125.8356108719353870 -23462.453998404002
2521 0.2521 -4123.4887810947557227 -23474.141545188992
2522 0.2522 -4121.1407861817051526 -23485.756715829993
2523 0.2523 -4118.7916333608172863 -23497.299701925003
2524 0.2524 -4116.4413298409908748 -23508.770694598003
2525 0.2525 -4114.0898828120352846 -23520.169884506002
2526 0.2526 -4111.7372994447177916 -23531.497461840001
2527 0.2527 -4109.3835868908099656 -23542.753616322007
2528 0.2528 -4107.0287522831331444 -23553.938537208000
2529 0.2529 -4104.6728027356084567 -23565.052413290003
2530 0.2530 -4102.3157453432986586 -23576.095432896996
2531 0.2531 -4099.9575871824590649 -23587.067783898005
2532 0.2532 -4097.5983353105793867 -23597.969653698994
2533 0.2533 -4095.2379967664319338 -23608.801229248013
2534 0.2534 -4092.8765785701179993 -23619.562697033994
2535 0.2535 -4090.5140877231119703 -23630.254243087998
2536 0.2536 -4088.1505312083081662 -23640.876052985986
2537 0.2537 -4085.7859159900663144 -23651.428311850003
2538 0.2538 -4083.4202490142565694 -23661.911204347998
2539 0.2539 -4081.0535372083045331 -23672.324914694997
2540 0.2540 -4078.6857874812371847 -23682.669626654999
2541 0.2541 -4076.3170067237274452 -23692.945523542992
2542 0.2542 -4073.9472018081391980 -23703.152788223000
2543 0.2543 -4071.5763795885723084 -23713.291603113990
2544 0.2544 -4069.2045469009071894 -23723.362150186003
2545 0.2545 -4066.8317105628493664 -23733.364610966004
2546 0.2546 -4064.4578773739744975 -23743.299166534998
2547 0.2547 -4062.0830541157711195 -23753.165997531003
2548 0.2548 -4059.7072475516870327 -23762.965284150996
2549 0.2549 -4057.3304644271720463 -23772.697206152006
2550 0.2550 -4054.9527114697220895 -23782.361942846997
2551 0.2551 -4052.5739953889237768 -23791.959673117002
2552 0.2552 -4050.1943228764976084 -23801.490575402000
2553 0.2553 -4047.8137006063425360 -23810.954827702997
2554 0.2554 -4045.4321352345777996 -23820.352607592999
2555 0.2555 -4043.0496333995879468 -23829.684092203999
2556 0.2556 -4040.6662017220655798 -23838.949458240008
2557 0.2557 -4038.2818468050550109 -23848.148881970003
2558 0.2558 -4035.8965752339945539 -23857.282539235006
2559 0.2559 -4033.5103935767606345 -23866.350605444997
2560 0.2560 -4031.1233083837091726 -23875.353255581198
2561 0.2561 -4028.7353261877201476 -23884.290664199289
2562 0.2562 -4026.3464535042389798 -23893.163005427312
2563 0.2563 -4023.9566968313192774 -23901.970452968308
2564 0.2564 -4021.5660626496655823 -23910.713180102597
2565 0.2565 -4019.1745574226761164 -23919.391359685789
2566 0.2566 -4016.7821875964841638 -23928.005164152608
2567 0.2567 -4014.3889596000008169 -23936.554765516499
2568 0.2568 -4011.9948798449563583 -23945.040335373400
2569 0.2569 -4009.5999547259430074 -23953.462044896791
2570 0.2570 -4007.2041906204558472 -23961.820064846499
2571 0.2571 -4004.8075938889351164 -23970.114565563708
2572 0.2572 -4002.4101708748080455 -23978.345716975804
2573 0.2573 -4000.0119279045293297 -23986.513688594496
2574 0.2574 -3997.6128712876238751 -23994.618649517593
2575 0.2575 -3995.2130073167263618 -24002.660768433998
2576 0.2576 -3992.8123422676239898 -24010.640213617589
2577 0.2577 -3990.4108823992964972 -24018.557152936002
2578 0.2578 -3988.0086339539575420 -24026.411753845197
2579 0.2579 -3985.6056031570956293 -24034.204183394206
2580 0.2580 -3983.2017962175145840 -24041.934608225201
2581 0.2581 -3980.7972193273744779 -24049.603194573006
2582 0.2582 -3978.3918786622321022 -24057.210108271393
2583 0.2583 -3975.9857803810814403 -24064.755514746095
2584 0.2584 -3973.5789306263927756 -24072.239579023706
2585 0.2585 -3971.1713355241554382 -24079.662465725414
2586 0.2586 -3968.7630011839155486 -24087.024339076801
2587 0.2587 -3966.3539336988169453 -24094.325362897507
2588 0.2588 -3963.9441391456412020 -24101.565700614694
2589 0.2589 -3961.5336235848476463 -24108.745515253395
2590 0.2590 -3959.1223930606124668 -24115.864969445698
2591 0.2591 -3956.7104536008691866 -24122.924225424300
2592 0.2592 -3954.2978112173464069 -24129.923445030305
2593 0.2593 -3951.8844719056091890 -24136.862789711304
2594 0.2594 -3949.4704416450977078 -24143.742420520299
2595 0.2595 -3947.0557263991659056 -24150.562498120096
2596 0.2596 -3944.6403321151206001 -24157.323182783206
2597 0.2597 -3942.2242647242619569 -24164.024634392408
2598 0.2598 -3939.8075301419203242 -24170.667012442311
2599 0.2599 -3937.3901342674962507 -24177.250476037298
2600 0.2600 -3934.9720829844995933 -24183.775183899503
2601 0.2601 -3932.5533821605863523 -24190.241294363703
2602 0.2602 -3930.1340376475991434 -24196.648965378306
2603 0.2603 -3927.7140552816044874 -24202.998354510593
2604 0.2604 -3925.2934408829319182 -24209.289618943600
2605 0.2605 -3922.8722002562108173 -24215.522915481401
2606 0.2606 -3920.4503391904095224 -24221.698400543304
2607 0.2607 -3918.0278634588735258 -24227.816230172903
2608 0.2608 -3915.6047788193632186 -24233.876560031204
2609 0.2609 -3913.1810910140911801 -24239.879545406191
2610 0.2610 -3910.7568057697608310 -24245.825341203701
2611 0.2611 -3908.3319287976028136 -24251.714101959195
2612 0.2612 -3905.9064657934136449 -24257.545981828705
2613 0.2613 -3903.4804224375925514 -24263.321134596306
2614 0.2614 -3901.0538043951792133 -24269.039713673788
2615 0.2615 -3898.6266173158905985 -24274.701872099307
2616 0.2616 -3896.1988668341587072 -24280.307762541997
2617 0.2617 -3893.7705585691664965 -24285.857537298609
2618 0.2618 -3891.3416981248865341 -24291.351348298311
2619 0.2619 -3888.9122910901164687 -24296.789347100101
2620 0.2620 -3886.4823430385163192 -24302.171684899396
2621 0.2621 -3884.0518595286453092 -24307.498512521008
2622 0.2622 -3881.6208461039977919 -24312.769980426703
2623 0.2623 -3879.1893082930409946 -24317.986238713100
2624 0.2624 -3876.7572516092495789 -24323.147437114501
2625 0.2625 -3874.3246815511438399 -24328.253724999595
2626 0.2626 -3871.8916036023251763 -24333.305251377198
2627 0.2627 -3869.4580232315115609 -24338.302164896595
2628 0.2628 -3867.0239458925743747 -24343.244613845003
2629 0.2629 -3864.5893770245747874 -24348.132746151110
2630 0.2630 -3862.1543220517978625 -24352.966709385102
2631 0.2631 -3859.7187863837903024 -24357.746650762900
2632 0.2632 -3857.2827754153950082 -24362.472717138910
2633 0.2633 -3854.8462945267870055 -24367.145055017405
2634 0.2634 -3852.4093490835089142 -24371.763810545701
2635 0.2635 -3849.9719444365059644 -24376.329129516613
2636 0.2636 -3847.5340859221614664 -24380.841157371906
2637 0.2637 -3845.0957788623327360 -24385.300039200796
2638 0.2638 -3842.6570285643856550 -24389.705919742701
2639 0.2639 -3840.2178403212292324 -24394.058943385011
2640 0.2640 -3837.7782194113515288 -24398.359254167997
2641 0.2641 -3835.3381710988542181 -24402.606995782495
2642 0.2642 -3832.8977006334866928 -24406.802311571300
2643 0.2643 -3830.4568132506815346 -24410.945344533204
2644 0.2644 -3828.0155141715890750 -24415.036237319306
2645 0.2645 -3825.5738086031115017 -24419.075132236307
2646 0.2646 -3823.1317017379374192 -24423.062171246798
2647 0.2647 -3820.6891987545764096 -24426.997495970907
2648 0.2648 -3818.2463048173935931 -24430.881247688492
2649 0.2649 -3815.8030250766423705 -24434.713567332903
2650 0.2650 -3813.3593646685008025 -24438.494595502503
2651 0.2651 -3810.9153287151029872 -24442.224472453396
2652 0.2652 -3808.4709223245749854 -24445.903338103395
2653 0.2653 -3806.0261505910680171 -24449.531332031504
2654 0.2654 -3803.5810185947921127 -24453.108593482699
2655 0.2655 -3801.1355314020497644 -24456.635261362491
2656 0.2656 -3798.6896940652695775 -24460.111474243298
2657 0.2657 -3796.2435116230394669 -24463.537370361999
2658 0.2658 -3793.7969891001403084 -24466.913087621593
2659 0.2659 -3791.3501315075795901 -24470.238763593603
2660 0.2660 -3788.9029438426241541 -24473.514535515686
2661 0.2661 -3786.4554310888333930 -24476.740540296392
2662 0.2662 -3784.0075982160929016 -24479.916914512301
2663 0.2663 -3781.5594501806467633 -24483.043794413388
2664 0.2664 -3779.1109919251302927 -24486.121315916404
2665 0.2665 -3776.6622283786036860 -24489.149614613503
2666 0.2666 -3774.2131644565843089 -24492.128825771200
2667 0.2667 -3771.7638050610794380 -24495.059084325010
2668 0.2668 -3769.3141550806185478 -24497.940524890495
2669 0.2669 -3766.8642193902860527 -24500.773281754999
2670 0.2670 -3764.4140028517540486 -24503.557488882507
2671 0.2671 -3761.9635103133141456 -24506.293279917591
2672 0.2672 -3759.5127466099092999 -24508.980788177301
2673 0.2673 -3757.0617165631674652 -24511.620146662593
2674 0.2674 -3754.6104249814320610 -24514.211488049506
2675 0.2675 -3752.1588766597947142 -24516.754944699103
2676 0.2676 -3749.7070763801270914 -24519.250648648900
2677 0.2677 -3747.2550289111136408 -24521.698731620301
2678 0.2678 -3744.8027390082816055 -24524.099325019502
2679 0.2679 -3742.3502114140337653 -24526.452559933401
2680 0.2680 -3739.8974508576802691 -24528.758567134500
2681 0.2681 -3737.4444620554695575 -24531.017477078305
2682 0.2682 -3734.9912497106201954 -24533.229419910800
2683 0.2683 -3732.5378185133517945 -24535.394525459589
2684 0.2684 -3730.0841731409168460 -24537.512923243296
2685 0.2685 -3727.6303182576311883 -24539.584742466803
2686 0.2686 -3725.1762585149067490 -24541.610112025795
2687 0.2687 -3722.7219985512801941 -24543.589160503499
2688 0.2688 -3720.2675429924461241 -24545.522016175892
2689 0.2689 -3717.8128964512870880 -24547.408807007901
2690 0.2690 -3715.3580635279035960 -24549.249660659800
2691 0.2691 -3712.9030488096464069 -24551.044704481697
2692 0.2692 -3710.4478568711465414 -24552.794065518203
2693 0.2693 -3707.9924922743452953 -24554.497870510502
2694 0.2694 -3705.5369595685251625 -24556.156245892096
2695 0.2695 -3703.0812632903407575 -24557.769317794402
2696 0.2696 -3700.6254079638488292 -24559.337212043800
2697 0.2697 -3698.1693981005382739 -24560.860054165300
2698 0.2698 -3695.7132381993610579 -24562.337969382090
2699 0.2699 -3693.2569327467613221 -24563.771082615713
2700 0.2700 -3690.8004862167063038 -24565.159518488712
2701 0.2701 -3688.3439030707158963 -24566.503401322290
2702 0.2702 -3685.8871877578926615 -24567.802855140195
2703 0.2703 -3683.4303447149522981 -24569.058003667407
2704 0.2704 -3680.9733783662522910 -24570.268970331992
2705 0.2705 -3678.5162931238223791 -24571.435878265795
2706 0.2706 -3676.0590933873936592 -24572.558850304398
2707 0.2707 -3673.6017835444290540 -24573.638008988491
2708 0.2708 -3671.1443679701515066 -24574.673476563199
2709 0.2709 -3668.6868510275744484 -24575.665374981196
2710 0.2710 -3666.2292370675299935 -24576.613825904002
2711 0.2711 -3663.7715304286998617 -24577.518950696511
2712 0.2712 -3661.3137354376431176 -24578.380870436595
2713 0.2713 -3658.8558564088257299 -24579.199705908395
2714 0.2714 -3656.3978976446501292 -24579.975577608100
2715 0.2715 -3653.9398634354824935 -24580.708605740991
2716 0.2716 -3651.4817580596841253 -24581.398910224903
2717 0.2717 -3649.0235857836382820 -24582.046610688893
2718 0.2718 -3646.5653508617801890 -24582.651826476707
2719 0.2719 -3644.1070575366243247 -24583.214676643998
2720 0.2720 -3641.6487100387939790 -24583.735279960092
2721 0.2721 -3639.1903125870503573 -24584.213754911994
2722 0.2722 -3636.7318693883198648 -24584.650219700008
2723 0.2723 -3634.2733846377227565 -24585.044792240908
2724 0.2724 -3631.8148625186022400 -24585.397590169800
2725 0.2725 -3629.3563072025517613 -24585.708730840110
2726 0.2726 -3626.8977228494436531 -24585.978331321996
2727 0.2727 -3624.4391136074573296 -24586.206508405099
2728 0.2728 -3621.9804836131070260 -24586.393378600304
2729 0.2729 -3619.5218369912699927 -24586.539058137903
2730 0.2730 -3617.0631778552146898 -24586.643662970208
2731 0.2731 -3614.6045103066276170 -24586.707308770492
2732 0.2732 -3612.1458384356424176 -24586.730110935299
2733 0.2733 -3609.6871663208662540 -24586.712184586300
2734 0.2734 -3607.2284980294089110 -24586.653644564693
2735 0.2735 -3604.7698376169087169 -24586.554605441401
2736 0.2736 -3602.3111891275611924 -24586.415181510194
2737 0.2737 -3599.8525565941463356 -24586.235486790203
2738 0.2738 -3597.3939440380554515 -24586.015635029500
2739 0.2739 -3594.9353554693188926 -24585.755739701897
2740 0.2740 -3592.4767948866333427 -24585.455914009988
2741 0.2741 -3590.0182662773886477 -24585.116270884202
2742 0.2742 -3587.5597736176951003 -24584.736922987198
2743 0.2743 -3585.1013208724102697 -24584.317982707798
2744 0.2744 -3582.6429119951662869 -24583.859562168393
2745 0.2745 -3580.1845509283966749 -24583.361773221201
2746 0.2746 -3577.7262416033631780 -24582.824727453102
2747 0.2747 -3575.2679879401816834 -24582.248536180399
2748 0.2748 -3572.8097938478499600 -24581.633310454286
2749 0.2749 -3570.3516632242740343 -24580.979161060590
2750 0.2750 -3567.8935999562950201 -24580.286198519898
2751 0.2751 -3565.4356079197145846 -24579.554533087299
2752 0.2752 -3562.9776909793226878 -24578.784274753198
2753 0.2753 -3560.5198529889225938 -24577.975533247096
2754 0.2754 -3558.0620977913586103 -24577.128418033593
2755 0.2755 -3555.6044292185410995 -24576.243038317101
2756 0.2756 -3553.1468510914733088 -24575.319503039602
2757 0.2757 -3550.6893672202772905 -24574.357920880997
2758 0.2758 -3548.2319814042198232 -24573.358400264202
2759 0.2759 -3545.7746974317392414 -24572.321049350299
2760 0.2760 -3543.3175190804695376 -24571.245976041799
2761 0.2761 -3540.8604501172681012 -24570.133287983597
2762 0.2762 -3538.4034942982407301 -24568.983092564391
2763 0.2763 -3535.9466553687666419 -24567.795496912906
2764 0.2764 -3533.4899370635257583 -24566.570607904403
2765 0.2765 -3531.0333431065228069 -24565.308532155803
2766 0.2766 -3528.5768772111132421 -24564.009376031099
2767 0.2767 -3526.1205430800296199 -24562.673245639598
2768 0.2768 -3523.6643444054056999 -24561.300246836705
2769 0.2769 -3521.2082848688028207 -24559.890485223092
2770 0.2770 -3518.7523681412340011 -24558.444066149706
2771 0.2771 -3516.2965978831907705 -24556.961094713392
2772 0.2772 -3513.8409777446672706 -24555.441675759110
2773 0.2773 -3511.3855113651848114 -24553.885913885606
2774 0.2774 -3508.9302023738187017 -24552.293913435395
2775 0.2775 -3506.4750543892214409 -24550.665778505499
2776 0.2776 -3504.0200710196490945 -24549.001612943888
2777 0.2777 -3501.5652558629844862 -24547.301520348105
2778 0.2778 -3499.1106125067635730 -24545.565604070303
2779 0.2779 -3496.6561445281990927 -24543.793967215097
2780 0.2780 -3494.2018554942064839 -24541.986712639002
2781 0.2781 -3491.7477489614266233 -24540.143942955503
2782 0.2782 -3489.2938284762522017 -24538.265760530208
2783 0.2783 -3486.8400975748513702 -24536.352267485898
2784 0.2784 -3484.3865597831918421 -24534.403565700501
2785 0.2785 -3481.9332186170663590 -24532.419756809497
2786 0.2786 -3479.4800775821158823 -24530.400942204098
2787 0.2787 -3477.0271401738541499 -24528.347223033794
2788 0.2788 -3474.5744098776922328 -24526.258700206396
2789 0.2789 -3472.1218901689621816 -24524.135474390307
2790 0.2790 -3469.6695845129420377 -24521.977646010797
2791 0.2791 -3467.2174963648785706 -24519.785315254790
2792 0.2792 -3464.7656291700122893 -24517.558582069993
2793 0.2793 -3462.3139863636006339 -24515.297546163696
2794 0.2794 -3459.8625713709420779 -24513.002307008806
2795 0.2795 -3457.4113876073997744 -24510.672963835401
2796 0.2796 -3454.9604384784261129 -24508.309615641701
2797 0.2797 -3452.5097273795845467 -24505.912361185503
2798 0.2798 -3450.0592576965755143 -24503.481298992308
2799 0.2799 -3447.6090328052582663 -24501.016527349100
2800 0.2800 -3445.1590560716754226 -24498.518144310598
2801 0.2801 -3442.7093308520752544 -24495.986247695793
2802 0.2802 -3440.2598604929357862 -24493.420935092188
2803 0.2803 -3437.8106483309884425 -24490.822303852110
2804 0.2804 -3435.3616976932412399 -24488.190451096001
2805 0.2805 -3432.9130118970006151 -24485.525473713496
2806 0.2806 -3430.4645942498968907 -24482.827468362200
2807 0.2807 -3428.0164480499051933 -24480.096531469200
2808 0.2808 -3425.5685765853700104 -24477.332759231402
2809 0.2809 -3423.1209831350274726 -24474.536247616896
2810 0.2810 -3420.6736709680285458 -24471.707092362602
2811 0.2811 -3418.2266433439613138 -24468.845388979506
2812 0.2812 -3415.7799035128750802 -24465.951232748892
2813 0.2813 -3413.3334547153012863 -24463.024718725312
2814 0.2814 -3410.8873001822780680 -24460.065941736495
2815 0.2815 -3408.4414431353720829 -24457.074996384690
2816 0.2816 -3405.9958867867007939 -24454.051977044714
2817 0.2817 -3403.5506343389552057 -24450.996977868694
2818 0.2818 -3401.1056889854226029 -24447.910092780701
2819 0.2819 -3398.6610539100092865 -24444.791415484302
2820 0.2820 -3396.2167322872624027 -24441.641039456998
2821 0.2821 -3393.7727272823917701 -24438.459057954795
2822 0.2822 -3391.3290420512935270 -24435.245564010111
2823 0.2823 -3388.8856797405715042 -24432.000650433809
2824 0.2824 -3386.4426434875590530 -24428.724409817398
2825 0.2825 -3383.9999364203417827 -24425.416934527908
2826 0.2826 -3381.5575616577793880 -24422.078316715895
2827 0.2827 -3379.1155223095283873 -24418.708648307904
2828 0.2828 -3376.6738214760621304 -24415.308021015095
2829 0.2829 -3374.2324622486949011 -24411.876526327498
2830 0.2830 -3371.7914477096023802 -24408.414255518990
2831 0.2831 -3369.3507809318443833 -24404.921299643596
2832 0.2832 -3366.9104649793853241 -24401.397749540905
2833 0.2833 -3364.4705029071169520 -24397.843695830205
2834 0.2834 -3362.0308977608797250 -24394.259228918207
2835 0.2835 -3359.5916525774841830 -24390.644438994394
2836 0.2836 -3357.1527703847327757 -24386.999416033897
2837 0.2837 -3354.7142542014412356 -24383.324249796497
2838 0.2838 -3352.2761070374599512 -24379.619029828900
2839 0.2839 -3349.8383318936953401 -24375.883845463599
2840 0.2840 -3347.4009317621312221 -24372.118785821003
2841 0.2841 -3344.9639096258497375 -24368.323939808295
2842 0.2842 -3342.5272684590531753 -24364.499396120897
2843 0.2843 -3340.0910112270848913 -24360.645243242892
2844 0.2844 -3337.6551408864502264 -24356.761569447510
2845 0.2845 -3335.2196603848378800 -24352.848462797687
2846 0.2846 -3332.7845726611408281 -24348.906011146406
2847 0.2847 -3330.3498806454767873 -24344.934302137306
2848 0.2848 -3327.9155872592095875 -24340.933423204799
2849 0.2849 -3325.4816954149705452 -24336.903461575101
2850 0.2850 -3323.0482080166784726 -24332.844504267108
2851 0.2851 -3320.6151279595605956 -24328.756638091407
2852 0.2852 -3318.1824581301734725 -24324.639949652599
2853 0.2853 -3315.7502014064234572 -24320.494525348302
2854 0.2854 -3313.3183606575876183 -24316.320451370600
2855 0.2855 -3310.8869387443337473 -24312.117813705700
2856 0.2856 -3308.4559385187417320 -24307.886698135801
2857 0.2857 -3306.0253628243231105 -24303.627190237996
2858 0.2858 -3303.5952144960419901 -24299.339375385593
2859 0.2859 -3301.1654963603350552 -24295.023338748797
2860 0.2860 -3298.7362112351329415 -24290.679165294408
2861 0.2861 -3296.3073619298788799 -24286.306939787202
2862 0.2862 -3293.8789512455500699 -24281.906746790104
2863 0.2863 -3291.4509819746772337 -24277.478670664001
2864 0.2864 -3289.0234569013655346 -24273.022795569399
2865 0.2865 -3286.5963788013136764 -24268.539205466106
2866 0.2866 -3284.1697504418348217 -24264.027984113694
2867 0.2867 -3281.7435745818756914 -24259.489215072608
2868 0.2868 -3279.3178539720370281 -24254.922981703799
2869 0.2869 -3276.8925913545931508 -24250.329367170096
2870 0.2870 -3274.4677894635128723 -24245.708454435997
2871 0.2871 -3272.0434510244776902 -24241.060326268300
2872 0.2872 -3269.6195787549022498 -24236.385065236900
2873 0.2873 -3267.1961753639548078 -24231.682753714602
2874 0.2874 -3264.7732435525749679 -24226.953473878704
2875 0.2875 -3262.3507860134955081 -24222.197307710099
2876 0.2876 -3259.9288054312601162 -24217.414336994698
2877 0.2877 -3257.5073044822443080 -24212.604643323604
2878 0.2878 -3255.0862858346736175 -24207.768308093699
2879 0.2879 -3252.6657521486436053 -24202.905412507913
2880 0.2880 -3250.2457060761394132 -24198.016037575493
2881 0.2881 -3247.8261502610548632 -24193.100264113295
2882 0.2882 -3245.4070873392120120 -24188.158172745199
2883 0.2883 -3242.9885199383797953 -24183.189843903601
2884 0.2884 -3240.5704506782931276 -24178.195357828896
2885 0.2885 -3238.1528821706733652 -24173.174794570601
2886 0.2886 -3235.7358170192455873 -24168.128233987401
2887 0.2887 -3233.3192578197586045 -24163.055755748108
2888 0.2888 -3230.9032071600045128 -24157.957439331498
2889 0.2889 -3228.4876676198364294 -24152.833364027407
2890 0.2890 -3226.0726417711880458 -24147.683608936699
2891 0.2891 -3223.6581321780927283 -24142.508252971602
2892 0.2892 -3221.2441413967012522 -24137.307374856900
2893 0.2893 -3218.8306719753018115 -24132.081053129499
2894 0.2894 -3216.4177264543382080 -24126.829366139689
2895 0.2895 -3214.0053073664284966 -24121.552392050900
2896 0.2896 -3211.5934172363840844 -24116.250208840400
2897 0.2897 -3209.1820585812270110 -24110.922894300194
2898 0.2898 -3206.7712339102099577 -24105.570526036405
2899 0.2899 -3204.3609457248344370 -24100.193181470793
2900 0.2900 -3201.9511965188689828 -24094.790937840793
2901 0.2901 -3199.5419887783668855 -24089.363872199596
2902 0.2902 -3197.1333249816862008 -24083.912061417504
2903 0.2903 -3194.7252075995061205 -24078.435582181002
2904 0.2904 -3192.3176390948474364 -24072.934510994601
2905 0.2905 -3189.9106219230889110 -24067.408924180199
2906 0.2906 -3187.5041585319859223 -24061.858897878497
2907 0.2907 -3185.0982513616895631 -24056.284508048411
2908 0.2908 -3182.6929028447639212 -24050.685830468108
2909 0.2909 -3180.2881154062038149 -24045.062940735297
2910 0.2910 -3177.8838914634534376 -24039.415914268189
2911 0.2911 -3175.4802334264250021 -24033.744826304493
2912 0.2912 -3173.0771436975146571 -24028.049751903498
2913 0.2913 -3170.6746246716220412 -24022.330765945590
2914 0.2914 -3168.2726787361680181 -24016.587943132705
2915 0.2915 -3165.8713082711119569 -24010.821357989000
2916 0.2916 -3163.4705156489694673 -24005.031084861301
2917 0.2917 -3161.0703032348305896 -23999.217197919104
2918 0.2918 -3158.6706733863770751 -23993.379771155698
2919 0.2919 -3156.2716284539001208 -23987.518878387593
2920 0.2920 -3153.8731707803181052 -23981.634593256502
2921 0.2921 -3151.4753027011938684 -23975.726989227594
2922 0.2922 -3149.0780265447529018 -23969.796139592305
2923 0.2923 -3146.6813446319001741 -23963.842117466600
2924 0.2924 -3144.2852592762374115 -23957.864995792508
2925 0.2925 -3141.8897727840808329 -23951.864847339006
2926 0.2926 -3139.4948874544788850 -23945.841744701102
2927 0.2927 -3137.1006055792286134 -23939.795760301291
2928 0.2928 -3134.7069294428938520 -23933.726966389411
2929 0.2929 -3132.3138613228220493 -23927.635435043398
2930 0.2930 -3129.9214034891615484 -23921.521238169604
2931 0.2931 -3127.5295582048779579 -23915.384447502904
2932 0.2932 -3125.1383277257723421 -23909.225134607608
2933 0.2933 -3122.7477143004980462 -23903.043370877509
2934 0.2934 -3120.3577201705775224 -23896.839227536300
2935 0.2935 -3117.9683475704187003 -23890.612775638307
2936 0.2936 -3115.5795987273331775 -23884.364086068206
2937 0.2937 -3113.1914758615525898 -23878.093229542297
2938 0.2938 -3110.8039811862449824 -23871.800276608294
2939 0.2939 -3108.4171169075320904 -23865.485297646097
2940 0.2940 -3106.0308852245066191 -23859.148362867607
2941 0.2941 -3103.6452883292472507 -23852.789542317900
2942 0.2942 -3101.2603284068377434 -23846.408905875011
2943 0.2943 -3098.8760076353814839 -23840.006523250500
2944 0.2944 -3096.4923281860196767 -23833.582463990097
2945 0.2945 -3094.1092922229463511 -23827.136797473897
2946 0.2946 -3091.7269019034270059 -23820.669592916500
2947 0.2947 -3089.3451593778127062 -23814.180919367995
2948 0.2948 -3086.9640667895587285 -23807.670845713801
2949 0.2949 -3084.5836262752391121 -23801.139440675106
2950 0.2950 -3082.2038399645648497 -23794.586772809795
2951 0.2951 -3079.8247099803988931 -23788.012910512101
2952 0.2952 -3077.4462384387725251 -23781.417922013788
2953 0.2953 -3075.0684274489026393 -23774.801875383506
2954 0.2954 -3072.6912791132072016 -23768.164838528101
2955 0.2955 -3070.3147955273211664 -23761.506879193010
2956 0.2956 -3067.9389787801133025 -23754.828064961490
2957 0.2957 -3065.5638309537025634 -23748.128463256406
2958 0.2958 -3063.1893541234726399 -23741.408141339591
2959 0.2959 -3060.8155503580901495 -23734.667166313200
2960 0.2960 -3058.4424217195187339 -23727.905605119202
2961 0.2961 -3056.0699702630358843 -23721.123524539609
2962 0.2962 -3053.6981980372488579 -23714.320991198401
2963 0.2963 -3051.3271070841110486 -23707.498071559807
2964 0.2964 -3048.9566994389365391 -23700.654831930398
2965 0.2965 -3046.5869771304169262 -23693.791338458293
2966 0.2966 -3044.2179421806372375 -23686.907657134303
2967 0.2967 -3041.8495966050909374 -23680.003853792005
2968 0.2968 -3039.4819424126958438 -23673.079994107800
2969 0.2969 -3037.1149816058104989 -23666.136143601805
2970 0.2970 -3034.7487161802487208 -23659.172367638210
2971 0.2971 -3032.3831481252955200 -23652.188731425107
2972 0.2972 -3030.0182794237234702 -23645.185300015102
2973 0.2973 -3027.6541120518072603 -23638.162138306405
2974 0.2974 -3025.2906479793400649 -23631.119311041897
2975 0.2975 -3022.9278891696476421 -23624.056882810502
2976 0.2976 -3020.5658375796047039 -23616.974918047097
2977 0.2977 -3018.2044951596508326 -23609.873481033093
2978 0.2978 -3015.8438638538045780 -23602.752635896395
2979 0.2979 -3013.4839455996789184 -23595.612446612504
2980 0.2980 -3011.1247423284980869 -23588.452977003995
2981 0.2981 -3008.7662559651107586 -23581.274290741800
2982 0.2982 -3006.4084884280064216 -23574.076451344503
2983 0.2983 -3004.0514416293303839 -23566.859522179686
2984 0.2984 -3001.6951174748983249 -23559.623566463706
2985 0.2985 -2999.3395178642122119 -23552.368647262396
2986 0.2986 -2996.9846446904743971 -23545.094827491004
2987 0.2987 -2994.6304998406039886 -23537.802169914896
2988 0.2988 -2992.2770851952509474 -23530.490737149492
2989 0.2989 -2989.9244026288101850 -23523.160591661406
2990 0.2990 -2987.5724540094388431 -23515.811795768212
2991 0.2991 -2985.2212411990685723 -23508.444411638702
2992 0.2992 -2982.8707660534219031 -23501.058501293403
2993 0.2993 -2980.5210304220267972 -23493.654126605208
2994 0.2994 -2978.1720361482316548 -23486.231349299000
2995 0.2995 -2975.8237850692189568 -23478.790230952705
2996 0.2996 -2973.4762790160216355 -23471.330832997694
2997 0.2997 -2971.1295198135358078 -23463.853216718497
2998 0.2998 -2968.7835092805371460 -23456.357443253502
2999 0.2999 -2966.4382492296945202 -23448.843573595303
3000 0.3000 -2964.0937414675850050 -23441.311668590904
3001 0.3001 -2961.7499877947084315 -23433.761788942400
3002 0.3002 -2959.4069900055010294 -23426.193995206893
3003 0.3003 -2957.0647498883508888 -23418.608347796893
3004 0.3004 -2954.7232692256120572 -23411.004906981303
3005 0.3005 -2952.3825497936186366 -23403.383732884504
3006 0.3006 -2950.0425933626997903 -23395.744885488202
3007 0.3007 -2947.7034016971938399 -23388.088424630405
3008 0.3008 -2945.3649765554619080 -23380.414410006393
3009 0.3009 -2943.0273196899029244 -23372.722901169393
3010 0.3010 -2940.6904328469677239 -23365.013957530107
3011 0.3011 -2938.3543177671731428 -23357.287638357899
3012 0.3012 -2936.0189761851161165 -23349.544002779898
3013 0.3013 -2933.6844098294877767 -23341.783109783093
3014 0.3014 -2931.3506204230880030 -23334.005018212694
3015 0.3015 -2929.0176096828386108 -23326.209786774503
3016 0.3016 -2926.6853793197983578 -23318.397474033402
3017 0.3017 -2924.3539310391761319 -23310.568138414703
3018 0.3018 -2922.0232665403450483 -23302.721838204299
3019 0.3019 -2919.6933875168574559 -23294.858631548901
3020 0.3020 -2917.3642956564572160 -23286.978576456400
3021 0.3021 -2915.0359926410947082 -23279.081730796097
3022 0.3022 -2912.7084801469400190 -23271.168152299302
3023 0.3023 -2910.3817598443970383 -23263.237898559404
3024 0.3024 -2908.0558333981175565 -23255.291027031992
3025 0.3025 -2905.7307024670139981 -23247.327595035997
3026 0.3026 -2903.4063687042744277 -23239.347659752704
3027 0.3027 -2901.0828337573752833 -23231.351278227703
3028 0.3028 -2898.7600992680954732 -23223.338507369706
3029 0.3029 -2896.4381668725295640 -23215.309403951600
3030 0.3030 -2894.1170382011014226 -23207.264024611002
3031 0.3031 -2891.7967148785783138 -23199.202425849595
3032 0.3032 -2889.4771985240840877 -23191.124664034600
3033 0.3033 -2887.1584907511123674 -23183.030795398292
3034 0.3034 -2884.8405931675406464 -23174.920876038996
3035 0.3035 -2882.5235073756425663 -23166.794961920496
3036 0.3036 -2880.2072349721029241 -23158.653108872903
3037 0.3037 -2877.8917775480294949 -23150.495372593497
3038 0.3038 -2875.5771366889675846 -23142.321808645494
3039 0.3039 -2873.2633139749123075 -23134.132472460202
3040 0.3040 -2870.9503109803226835 -23125.927419336003
3041 0.3041 -2868.6381292741339166 -23117.706704438999
3042 0.3042 -2866.3267704197719468 -23109.470382803796
3043 0.3043 -2864.0162359751652730 -23101.218509333099
3044 0.3044 -2861.7065274927585961 -23092.951138798497
3045 0.3045 -2859.3976465195264609 -23084.668325840503
3046 0.3046 -2857.0895945969859895 -23076.370124969304
3047 0.3047 -2854.7823732612091590 -23068.056590564396
3048 0.3048 -2852.4759840428373536 -23059.727776875494
3049 0.3049 -2850.1704284670922789 -23051.383738022392
3050 0.3050 -2847.8657080537914226 -23043.024527995498
3051 0.3051 -2845.5618243173589690 -23034.650200655902
3052 0.3052 -2843.2587787668394412 -23026.260809736399
3053 0.3053 -2840.9565729059104342 -23017.856408840504
3054 0.3054 -2838.6552082328962570 -23009.437051444198
3055 0.3055 -2836.3546862407793014 -23001.002790895109
3056 0.3056 -2834.0550084172136849 -22992.553680413403
3057 0.3057 -2831.7561762445384375 -22984.089773091800
3058 0.3058 -2829.4581911997888710 -22975.611121896000
3059 0.3059 -2827.1610547547106762 -22967.117779664710
3060 0.3060 -2824.8647683757717459 -22958.609799110709
3061 0.3061 -2822.5693335241753630 -22950.087232820202
3062 0.3062 -2820.2747516558715688 -22941.550133253695
3063 0.3063 -2817.9810242215717153 -22932.998552746103
3064 0.3064 -2815.6881526667589242 -22924.432543506904
3065 0.3065 -2813.3961384317026386 -22915.852157620604
3066 0.3066 -2811.1049829514690828 -22907.257447047203
3067 0.3067 -2808.8146876559358134 -22898.648463622092
3068 0.3068 -2806.5252539698017245 -22890.025259056696
3069 0.3069 -2804.2366833126020538 -22881.387884938500
3070 0.3070 -2801.9489770987183874 -22872.736392731204
3071 0.3071 -2799.6621367373932117 -22864.070833775710
3072 0.3072 -2797.3761636327399174 -22855.391259289594
3073 0.3073 -2795.0910591837568973 -22846.697720367905
3074 0.3074 -2792.8068247843393692 -22837.990267983107
3075 0.3075 -2790.5234618232907451 -22829.268952985702
3076 0.3076 -2788.2409716843362730 -22820.533826104300
3077 0.3077 -2785.9593557461339515 -22811.784937945791
3078 0.3078 -2783.6786153822868073 -22803.022338996008
3079 0.3079 -2781.3987519613560835 -22794.246079619697
3080 0.3080 -2779.1197668468721531 -22785.456210060896
3081 0.3081 -2776.8416613973467975 -22776.652780443204
3082 0.3082 -2774.5644369662859390 -22767.835840770000
3083 0.3083 -2772.2880949022010100 -22759.005440924702
3084 0.3084 -2770.0126365486212308 -22750.161630671399
3085 0.3085 -2767.7380632441049784 -22741.304459654602
3086 0.3086 -2765.4643763222520647 -22732.433977399807
3087 0.3087 -2763.1915771117164695 -22723.550233313901
3088 0.3088 -2760.9196669362163448 -22714.653276684992
3089 0.3089 -2758.6486471145481119 -22705.743156683202
3090 0.3090 -2756.3785189605960113 -22696.819922360402
3091 0.3091 -2754.1092837833452904 -22687.883622651207
3092 0.3092 -2751.8409428868940267 -22678.934306372503
3093 0.3093 -2749.5734975704640419 -22669.972022224196
3094 0.3094 -2747.3069491284131800 -22660.996818789194
3095 0.3095 -2745.0412988502471308 -22652.008744533494
3096 0.3096 -2742.7765480206298889 -22643.007847807799
3097 0.3097 -2740.5126979193973966 -22633.994176845496
3098 0.3098 -2738.2497498215670930 -22624.967779764898
3099 0.3099 -2735.9877049973501926 -22615.928704568796
3100 0.3100 -2733.7265647121644179 -22606.876999144602
3101 0.3101 -2731.4663302266440041 -22597.812711264603
3102 0.3102 -2729.2070027966515227 -22588.735888586300
3103 0.3103 -2726.9485836732897042 -22579.646578653090
3104 0.3104 -2724.6910741029123528 -22570.544828893901
3105 0.3105 -2722.4344753271366244 -22561.430686623695
3106 0.3106 -2720.1787885828530307 -22552.304199044105
3107 0.3107 -2717.9240151022386272 -22543.165413242998
3108 0.3108 -2715.6701561127665627 -22534.014376195104
3109 0.3109 -2713.4172128372188126 -22524.851134762503
3110 0.3110 -2711.1651864936961829 -22515.675735694393
3111 0.3111 -2708.9140782956301337 -22506.488225627705
3112 0.3112 -2706.6638894517946028 -22497.288651087198
3113 0.3113 -2704.4146211663160102 -22488.077058486204
3114 0.3114 -2702.1662746386855360 -22478.853494125906
3115 0.3115 -2699.9188510637695799 -22469.618004196200
3116 0.3116 -2697.6723516318211296 -22460.370634776300
3117 0.3117 -2695.4267775284906747 -22451.111431834106
3118 0.3118 -2693.1821299348375760 -22441.840441227505
3119 0.3119 -2690.9384100273409786 -22432.557708703607
3120 0.3120 -2688.6956189779107262 -22423.263279899700
3121 0.3121 -2686.4537579538987302 -22413.957200342906
3122 0.3122 -2684.2128281181089733 -22404.639515451403
3123 0.3123 -2681.9728306288097883 -22395.310270533497
3124 0.3124 -2679.7337666397438625 -22385.969510789000
3125 0.3125 -2677.4956373001391512 -22376.617281308201
3126 0.3126 -2675.2584437547202469 -22367.253627073704
3127 0.3127 -2673.0221871437183836 -22357.878592959096
3128 0.3128 -2670.7868686028837146 -22348.492223729998
3129 0.3129 -2668.5524892634948628 -22339.094564044797
3130 0.3130 -2666.3190502523698342 -22329.685658453709
3131 0.3131 -2664.0865526918769319 -22320.265551399993
3132 0.3132 -2661.8549976999461251 -22310.834287219594
3133 0.3133 -2659.6243863900781434 -22301.391910141996
3134 0.3134 -2657.3947198713567559 -22291.938464289597
3135 0.3135 -2655.1659992484583199 -22282.473993679007
3136 0.3136 -2652.9382256216631504 -22272.998542220506
3137 0.3137 -2650.7114000868659787 -22263.512153718504
3138 0.3138 -2648.4855237355864119 -22254.014871871899
3139 0.3139 -2646.2605976549789375 -22244.506740274097
3140 0.3140 -2644.0366229278447463 -22234.987802413809
3141 0.3141 -2641.8136006326403731 -22225.458101674296
3142 0.3142 -2639.5915318434899746 -22215.917681334700
3143 0.3143 -2637.3704176301948792 -22206.366584569390
3144 0.3144 -2635.1502590582440462 -22196.804854448797
3145 0.3145 -2632.9310571888245249 -22187.232533939605
3146 0.3146 -2630.7128130788323688 -22177.649665904406
3147 0.3147 -2628.4955277808821847 -22168.056293102600
3148 0.3148 -2626.2792023433175927 -22158.452458190404
3149 0.3149 -2624.0638378102221395 -22148.838203721294
3150 0.3150 -2621.8494352214288483 -22139.213572145694
3151 0.3151 -2619.6359956125311328 -22129.578605811294
3152 0.3152 -2617.4235200148923468 -22119.933346964404
3153 0.3153 -2615.2120094556566983 -22110.277837748494
3154 0.3154 -2613.0014649577587988 -22100.612120205500
3155 0.3155 -2610.7918875399345779 -22090.936236276102
3156 0.3156 -2608.5832782167308324 -22081.250227799392
3157 0.3157 -2606.3756379985152307 -22071.554136513194
3158 0.3158 -2604.1689678914867727 -22061.848004055202
3159 0.3159 -2601.9632688976857935 -22052.131871961392
3160 0.3160 -2599.7585420150044229 -22042.405781668400
3161 0.3161 -2597.5547882371952255 -22032.669774511902
3162 0.3162 -2595.3520085538830244 -22022.923891728198
3163 0.3163 -2593.1502039505739958 -22013.168174453698
3164 0.3164 -2590.9493754086652189 -22003.402663725494
3165 0.3165 -2588.7495239054546801 -21993.627400480997
3166 0.3166 -2586.5506504141526420 -21983.842425558905
3167 0.3167 -2584.3527559038898289 -21974.047779699104
3168 0.3168 -2582.1558413397278855 -21964.243503542901
3169 0.3169 -2579.9599076826689270 -21954.429637633395
3170 0.3170 -2577.7649558896664530 -21944.606222415394
3171 0.3171 -2575.5709869136339876 -21934.773298235596
3172 0.3172 -2573.3780017034550838 -21924.930905343601
3173 0.3173 -2571.1860012039933281 -21915.079083891105
3174 0.3174 -2568.9949863561023449 -21905.217873932794
3175 0.3175 -2566.8049580966344365 -21895.347315426203
3176 0.3176 -2564.6159173584514974 -21885.467448232295
3177 0.3177 -2562.4278650704341089 -21875.578312115496
3178 0.3178 -2560.2408021574910890 -21865.679946743490
3179 0.3179 -2558.0547295405694967 -21855.772391688202
3180 0.3180 -2555.8696481366637272 -21845.855686425697
3181 0.3181 -2553.6855588588255159 -21835.929870336193
3182 0.3182 -2551.5024626161734886 -21825.994982704397
3183 0.3183 -2549.3203603139022562 -21816.051062720107
3184 0.3184 -2547.1392528532924189 -21806.098149477904
3185 0.3185 -2544.9591411317196616 -21796.136281977197
3186 0.3186 -2542.7800260426647583 -21786.165499123403
3187 0.3187 -2540.6019084757222117 -21776.185839727397
3188 0.3188 -2538.4247893166107133 -21766.197342505598
3189 0.3189 -2536.2486694471813280 -21756.200046080899
3190 0.3190 -2534.0735497454279539 -21746.193988982195
3191 0.3191 -2531.8994310854964169 -21736.179209644797
3192 0.3192 -2529.7263143376935659 -21726.155746411096
3193 0.3193 -2527.5542003684963674 -21716.123637530101
3194 0.3194 -2525.3830900405619104 -21706.082921157904
3195 0.3195 -2523.2129842127360462 -21696.033635358101
3196 0.3196 -2521.0438837400629382 -21685.975818101899
3197 0.3197 -2518.8757894737946117 -21675.909507267905
3198 0.3198 -2516.7087022613991394 -21665.834740642997
3199 0.3199 -2514.5426229465711003 -21655.751555922201
3200 0.3200 -2512.3775523692397655 -21645.659990708991
3201 0.3201 -2510.2134913655786477 -21635.560082515301
3202 0.3202 -2508.0504407680145960 -21625.451868761593
3203 0.3203 -2505.8884014052378006 -21615.335386778097
3204 0.3204 -2503.7273741022086142 -21605.210673803493
3205 0.3205 -2501.5673596801689200 -21595.077766986498
3206 0.3206 -2499.4083589566503179 -21584.936703385007
3207 0.3207 -2497.2503727454827640 -21574.787519966994
3208 0.3208 -2495.0934018568036663 -21564.630253610601
3209 0.3209 -2492.9374470970678885 -21554.464941103703
3210 0.3210 -2490.7825092690554811 -21544.291619145100
3211 0.3211 -2488.6285891718812309 -21534.110324344103
3212 0.3212 -2486.4756876010028463 -21523.921093221004
3213 0.3213 -2484.3238053482314172 -21513.723962206910
3214 0.3214 -2482.1729432017386898 -21503.518967644392
3215 0.3215 -2480.0231019460670723 -21493.306145787501
3216 0.3216 -2477.8742823621378193 -21483.085532801902
3217 0.3217 -2475.7264852272596727 -21472.857164764901
3218 0.3218 -2473.5797113151379563 -21462.621077666299
3219 0.3219 -2471.4339613958841255 -21452.377307407900
3220 0.3220 -2469.2892362360234983 -21442.125889804098
3221 0.3221 -2467.1455365985043500 -21431.866860582006
3222 0.3222 -2465.0028632427060984 -21421.600255381200
3223 0.3223 -2462.8612169244493089 -21411.326109754802
3224 0.3224 -2460.7205983960029698 -21401.044459169105
3225 0.3225 -2458.5810084060944973 -21390.755339003706
3226 0.3226 -2456.4424476999165563 -21380.458784551898
3227 0.3227 -2454.3049170191379744 -21370.154831020896
3228 0.3228 -2452.1684171019101086 -21359.843513532003
3229 0.3229 -2450.0329486828773042 -21349.524867120694
3230 0.3230 -2447.8985124931846258 -21339.198926736899
3231 0.3231 -2445.7651092604855876 -21328.865727245000
3232 0.3232 -2443.6327397089521583 -21318.525303424503
3233 0.3233 -2441.5014045592824914 -21308.177689970005
3234 0.3234 -2439.3711045287095658 -21297.822921491002
3235 0.3235 -2437.2418403310093709 -21287.461032512401
3236 0.3236 -2435.1136126765100016 -21277.092057475005
3237 0.3237 -2432.9864222720993894 -21266.716030735093
3238 0.3238 -2430.8602698212343967 -21256.332986565307
3239 0.3239 -2428.7351560239485480 -21245.942959154199
3240 0.3240 -2426.6110815768606699 -21235.545982606403
3241 0.3241 -2424.4880471731830767 -21225.142090943795
3242 0.3242 -2422.3660535027306651 -21214.731318104394
3243 0.3243 -2420.2451012519281903 -21204.313697943500
3244 0.3244 -2418.1251911038193612 -21193.889264233403
3245 0.3245 -2416.0063237380745704 -21183.458050663598
3246 0.3246 -2413.8884998309995353 -21173.020090841397
3247 0.3247 -2411.7717200555430281 -21162.575418291301
3248 0.3248 -2409.6559850813055164 -21152.124066456206
3249 0.3249 -2407.5412955745478030 -21141.666068696795
3250 0.3250 -2405.4276521981983024 -21131.201458291893
3251 0.3251 -2403.3150556118616805 -21120.730268439103
3252 0.3252 -2401.2035064718270405 -21110.252532254104
3253 0.3253 -2399.0930054310756532 -21099.768282772100
3254 0.3254 -2396.9835531392895973 -21089.277552946500
3255 0.3255 -2394.8751502428599451 -21078.780375650298
3256 0.3256 -2392.7677973848935835 -21068.276783675996
3257 0.3257 -2390.6614952052232184 -21057.766809735200
3258 0.3258 -2388.5562443404132864 -21047.250486459401
3259 0.3259 -2386.4520454237704143 -21036.727846400296
3260 0.3260 -2384.3488990853488758 -21026.198922029107
3261 0.3261 -2382.2468059519605958 -21015.663745737795
3262 0.3262 -2380.1457666471819721 -21005.122349838297
3263 0.3263 -2378.0457817913620602 -20994.574766563601
3264 0.3264 -2375.9468520016303046 -20984.021028067298
3265 0.3265 -2373.8489778919056334 -20973.461166424007
3266 0.3266 -2371.7521600729028250 -20962.895213629206
3267 0.3267 -2369.6563991521411481 -20952.323201600389
3268 0.3268 -2367.5616957339525470 -20941.745162175801
3269 0.3269 -2365.4680504194880086 -20931.161127115804
3270 0.3270 -2363.3754638067271117 -20920.571128102594
3271 0.3271 -2361.2839364904848480 -20909.975196740306
3272 0.3272 -2359.1934690624202631 -20899.373364555395
3273 0.3273 -2357.1040621110428219 -20888.765662996593
3274 0.3274 -2355.0157162217210498 -20878.152123435299
3275 0.3275 -2352.9284319766911722 -20867.532777165594
3276 0.3276 -2350.8422099550625717 -20856.907655404502
3277 0.3277 -2348.7570507328277927 -20846.276789292308
3278 0.3278 -2346.6729548828684528 -20835.640209892197
3279 0.3279 -2344.5899229749643382 -20824.997948191209
3280 0.3280 -2342.5079555757997696 -20814.350035099604
3281 0.3281 -2340.4270532489722427 -20803.696501451806
3282 0.3282 -2338.3472165549992496 -20793.037378005902
3283 0.3283 -2336.2684460513269187 -20782.372695444399
3284 0.3284 -2334.1907422923359263 -20771.702484373709
3285 0.3285 -2332.1141058293510469 -20761.026775325205
3286 0.3286 -2330.0385372106470641 -20750.345598754408
3287 0.3287 -2327.9640369814574115 -20739.658985042006
3288 0.3288 -2325.8906056839805387 -20728.966964493593
3289 0.3289 -2323.8182438573890067 -20718.269567339994
3290 0.3290 -2321.7469520378349443 -20707.566823736997
3291 0.3291 -2319.6767307584595983 -20696.858763766402
3292 0.3292 -2317.6075805493996995 -20686.145417435306
3293 0.3293 -2315.5395019377942845 -20675.426814676706
3294 0.3294 -2313.4724954477928804 -20664.702985349497
3295 0.3295 -2311.4065616005632364 -20653.973959239105
3296 0.3296 -2309.3417009142985989 -20643.239766056999
3297 0.3297 -2307.2779139042236238 -20632.500435441296
3298 0.3298 -2305.2152010826039259 -20621.755996956294
3299 0.3299 -2303.1535629587515359 -20611.006480094002
3300 0.3300 -2301.0930000390330861 -20600.251914272507
3301 0.3301 -2299.0335128268775406 -20589.492328837710
3302 0.3302 -2296.9751018227825625 -20578.727753062405
3303 0.3303 -2294.9177675243222438 -20567.958216147301
3304 0.3304 -2292.8615104261539273 -20557.183747220406
3305 0.3305 -2290.8063310200259366 -20546.404375337508
3306 0.3306 -2288.7522297947848529 -20535.620129482697
3307 0.3307 -2286.6992072363823354 -20524.831038568002
3308 0.3308 -2284.6472638278823979 -20514.037131433593
3309 0.3309 -2282.5964000494682296 -20503.238436848500
3310 0.3310 -2280.5466163784503806 -20492.434983509898
3311 0.3311 -2278.4979132892726739 -20481.626800044301
3312 0.3312 -2276.4502912535199357 -20470.813915006598
3313 0.3313 -2274.4037507399257265 -20459.996356881100
3314 0.3314 -2272.3582922143777978 -20449.174154081506
3315 0.3315 -2270.3139161399262775 -20438.347334950500
3316 0.3316 -2268.2706229767904915 -20427.515927760796
3317 0.3317 -2266.2284131823666939 -20416.679960714799
3318 0.3318 -2264.1872872112335244 -20405.839461944306
3319 0.3319 -2262.1472455151606482 -20394.994459511792
3320 0.3320 -2260.1082885431146678 -20384.144981409707
3321 0.3321 -2258.0704167412659444 -20373.291055560607
3322 0.3322 -2256.0336305529967831 -20362.432709818204
3323 0.3323 -2253.9979304189073446 -20351.569971966506
3324 0.3324 -2251.9633167768229214 -20340.702869719993
3325 0.3325 -2249.9297900618007588 -20329.831430724902
3326 0.3326 -2247.8973507061364216 -20318.955682558109
3327 0.3327 -2245.8659991393719793 -20308.075652728003
3328 0.3328 -2243.8357357883019176 -20297.191368674299
3329 0.3329 -2241.8065610769799605 -20286.302857768496
3330 0.3330 -2239.7784754267258904 -20275.410147313698
3331 0.3331 -2237.7514792561328250 -20264.513264545101
3332 0.3332 -2235.7255729810740377 -20253.612236629699
3333 0.3333 -2233.7007570147093247 -20242.707090667092
3334 0.3334 -2231.6770317674913713 -20231.797853689000
3335 0.3335 -2229.6543976471739370 -20220.884552659794
3336 0.3336 -2227.6328550588173130 -20209.967214476499
3337 0.3337 -2225.6124044047951429 -20199.045865968896
3338 0.3338 -2223.5930460848016992 -20188.120533899797
3339 0.3339 -2221.5747804958582492 -20177.191244965303
3340 0.3340 -2219.5576080323203314 -20166.258025794596
3341 0.3341 -2217.5415290858832122 -20155.320902950400
3342 0.3342 -2215.5265440455891621 -20144.379902929097
3343 0.3343 -2213.5126532978347313 -20133.435052160596
3344 0.3344 -2211.4998572263762071 -20122.486377009001
3345 0.3345 -2209.4881562123373442 -20111.533903772099
3346 0.3346 -2207.4775506342148219 -20100.577658682007
3347 0.3347 -2205.4680408678855201 -20089.617667905404
3348 0.3348 -2203.4596272866128857 -20078.653957543196
3349 0.3349 -2201.4523102610542082 -20067.686553630891
3350 0.3350 -2199.4460901592656228 -20056.715482138898
3351 0.3351 -2197.4409673467098401 -20045.740768972602
3352 0.3352 -2195.4369421862625131 -20034.762439972103
3353 0.3353 -2193.4340150382181491 -20023.780520913308
3354 0.3354 -2191.4321862602969304 -20012.795037506796
3355 0.3355 -2189.4314562076515358 -20001.806015399299
3356 0.3356 -2187.4318252328730523 -19990.813480172597
3357 0.3357 -2185.4332936859973415 -19979.817457344900
3358 0.3358 -2183.4358619145114062 -19968.817972369703
3359 0.3359 -2181.4395302633611209 -19957.815050637102
3360 0.3360 -2179.4442990749557794 -19946.808717473206
3361 0.3361 -2177.4501686891749159 -19935.798998140395
3362 0.3362 -2175.4571394433760361 -19924.785917837697
3363 0.3363 -2173.4652116723991639 -19913.769501700801
3364 0.3364 -2171.4743857085741183 -19902.749774802098
3365 0.3365 -2169.4846618817264243 -19891.726762151004
3366 0.3366 -2167.4960405191841346 -19880.700488694107
3367 0.3367 -2165.5085219457837411 -19869.670979314906
3368 0.3368 -2163.5221064838760867 -19858.638258834406
3369 0.3369 -2161.5367944533336413 -19847.602352011301
3370 0.3370 -2159.5525861715559586 -19836.563283541800
3371 0.3371 -2157.5694819534760427 -19825.521078059799
3372 0.3372 -2155.5874821115662598 -19814.475760137095
3373 0.3373 -2153.6065869558451595 -19803.427354283893
3374 0.3374 -2151.6267967938833863 -19792.375884948095
3375 0.3375 -2149.6481119308100460 -19781.321376516309
3376 0.3376 -2147.6705326693186180 -19770.263853313401
3377 0.3377 -2145.6940593096728662 -19759.203339603206
3378 0.3378 -2143.7186921497132062 -19748.139859587798
3379 0.3379 -2141.7444314848635258 -19737.073437408500
3380 0.3380 -2139.7712776081357333 -19726.004097145604
3381 0.3381 -2137.7992308101374874 -19714.931862818405
3382 0.3382 -2135.8282913790772000 -19703.856758385802
3383 0.3383 -2133.8584596007704022 -19692.778807745803
3384 0.3384 -2131.8897357586461112 -19681.698034736102
3385 0.3385 -2129.9221201337527418 -19670.614463134298
3386 0.3386 -2127.9556130047631086 -19659.528116657501
3387 0.3387 -2125.9902146479821567 -19648.439018963101
3388 0.3388 -2124.0259253373515094 -19637.347193648398
3389 0.3389 -2122.0627453444567436 -19626.252664250896
3390 0.3390 -2120.1006749385319381 -19615.155454248801
3391 0.3391 -2118.1397143864664940 -19604.055587060408
3392 0.3392 -2116.1798639528110471 -19592.953086044996
3393 0.3393 -2114.2211238997838336 -19581.847974502503
3394 0.3394 -2112.2634944872752385 -19570.740275673503
3395 0.3395 -2110.3069759728546160 -19559.630012740294
3396 0.3396 -2108.3515686117762016 -19548.517208825702
3397 0.3397 -2106.3972726569850238 -19537.401886994099
3398 0.3398 -2104.4440883591228157 -19526.284070251400
3399 0.3399 -2102.4920159665330175 -19515.163781545001
3400 0.3400 -2100.5410557252675972 -19504.041043763900
3401 0.3401 -2098.5912078790925079 -19492.915879738903
3402 0.3402 -2096.6424726694935998 -19481.788312242999
3403 0.3403 -2094.6948503356820765 -19470.658363991301
3404 0.3404 -2092.7483411146004073 -19459.526057640796
3405 0.3405 -2090.8029452409286932 -19448.391415791200
3406 0.3406 -2088.8586629470901244 -19437.254460984499
3407 0.3407 -2086.9154944632555271 -19426.115215705198
3408 0.3408 -2084.9734400173510949 -19414.973702380899
3409 0.3409 -2083.0324998350629357 -19403.829943381599
3410 0.3410 -2081.0926741398429840 -19392.683961020804
3411 0.3411 -2079.1539631529140024 -19381.535777554600
3412 0.3412 -2077.2163670932773130 -19370.385415182900
3413 0.3413 -2075.2798861777159800 -19359.232896048299
3414 0.3414 -2073.3445206208016316 -19348.078242237600
3415 0.3415 -2071.4102706349008258 -19336.921475780902
3416 0.3416 -2069.4771364301791436 -19325.762618651999
3417 0.3417 -2067.5451182146080100 -19314.601692768498
3418 0.3418 -2065.6142161939701509 -19303.438719992497
3419 0.3419 -2063.6844305718641408 -19292.273722129597
3420 0.3420 -2061.7557615497112238 -19281.106720930002
3421 0.3421 -2059.8282093267603159 -19269.937738088302
3422 0.3422 -2057.9017741000939168 -19258.766795243697
3423 0.3423 -2055.9764560646326572 -19247.593913979501
3424 0.3424 -2054.0522554131425750 -19236.419115824399
3425 0.3425 -2052.1291723362387529 -19225.242422251700
3426 0.3426 -2050.2072070223921401 -19214.063854679494
3427 0.3427 -2048.2863596579345540 -19202.883434471303
3428 0.3428 -2046.3666304270643650 -19191.701182935896
3429 0.3429 -2044.4480195118512711 -19180.517121327102
3430 0.3430 -2042.5305270922426644 -19169.331270844697
3431 0.3431 -2040.6141533460686333 -19158.143652633793
3432 0.3432 -2038.6988984490476469 -19146.954287785098
3433 0.3433 -2036.7847625747915572 -19135.763197335400
3434 0.3434 -2034.8717458948115109 -19124.570402267498
3435 0.3435 -2032.9598485785227240 -19113.375923510102
3436 0.3436 -2031.0490707932503938 -19102.179781938299
3437 0.3437 -2029.1394127042347009 -19090.981998373602
3438 0.3438 -2027.2308744746369484 -19079.782593583397
3439 0.3439 -2025.3234562655436548 -19068.581588282497
3440 0.3440 -2023.4171582359729200 -19057.379003131799
3441 0.3441 -2021.5119805428794280 -19046.174858739301
3442 0.3442 -2019.6079233411594487 -19034.969175659804
3443 0.3443 -2017.7049867836567500 -19023.761974395202
3444 0.3444 -2015.8031710211671452 -19012.553275394799
3445 0.3445 -2013.9024762024446318 -19001.343099054597
3446 0.3446 -2012.0029024742059391 -18990.131465718499
3447 0.3447 -2010.1044499811362130 -18978.918395678003
3448 0.3448 -2008.2071188658937899 -18967.703909171694
3449 0.3449 -2006.3109092691158821 -18956.488026386600
3450 0.3450 -2004.4158213294238067 -18945.270767456997
3451 0.3451 -2002.5218551834277605 -18934.052152465796
3452 0.3452 -2000.6290109657322773 -18922.832201443300
3453 0.3453 -1998.7372888089416847 -18911.610934368793
3454 0.3454 -1996.8466888436648787 -18900.388371169101
3455 0.3455 -1994.9572111985203264 -18889.164531720198
3456 0.3456 -1993.0688560001419773 -18877.939435846405
3457 0.3457 -1991.1816233731835837 -18866.713103320501
3458 0.3458 -1989.2955134403243846 -18855.485553864302
3459 0.3459 -1987.4105263222736539 -18844.256807148500
3460 0.3460 -1985.5266621377766114 -18833.026882792699
3461 0.3461 -1983.6439210036187433 -18821.795800365799
3462 0.3462 -1981.7623030346312589 -18810.563579385904
3463 0.3463 -1979.8818083436958659 -18799.330239320501
3464 0.3464 -1978.0024370417504542 -18788.095799586597
3465 0.3465 -1976.1241892377936438 -18776.860279550405
3466 0.3466 -1974.2470650388897866 -18765.623698528601
3467 0.3467 -1972.3710645501739691 -18754.386075786904
3468 0.3468 -1970.4961878748574691 -18743.147430541401
3469 0.3469 -1968.6224351142325304 -18731.907781958304
3470 0.3470 -1966.7498063676769107 -18720.667149153705
3471 0.3471 -1964.8783017326595655 -18709.425551193999
3472 0.3472 -1963.0079213047449684 -18698.183007096100
3473 0.3473 -1961.1386651775987957 -18686.939535827201
3474 0.3474 -1959.2705334429922459 -18675.695156305301
3475 0.3475 -1957.4035261908070424 -18664.449887399096
3476 0.3476 -1955.5376435090406630 -18653.203747928193
3477 0.3477 -1953.6728854838111147 -18641.956756662497
3478 0.3478 -1951.8092521993617083 -18630.708932323905
3479 0.3479 -1949.9467437380662886 -18619.460293584503
3480 0.3480 -1948.0853601804335540 -18608.210859068597
3481 0.3481 -1946.2251016051125134 -18596.960647350999
3482 0.3482 -1944.3659680888970342 -18585.709676958599
3483 0.3483 -1942.5079597067306167 -18574.457966369395
3484 0.3484 -1940.6510765317113965 -18563.205534013599
3485 0.3485 -1938.7953186350971464 -18551.952398272697
3486 0.3486 -1936.9406860863095972 -18540.698577480500
3487 0.3487 -1935.0871789529394391 -18529.444089922399
3488 0.3488 -1933.2347973007515520 -18518.188953836398
3489 0.3489 -1931.3835411936890978 -18506.933187412295
3490 0.3490 -1929.5334106938787500 -18495.676808792494
3491 0.3491 -1927.6844058616354687 -18484.419836071698
3492 0.3492 -1925.8365267554670481 -18473.162287297302
3493 0.3493 -1923.9897734320786640 -18461.904180469101
3494 0.3494 -1922.1441459463781030 -18450.645533539900
3495 0.3495 -1920.2996443514803104 -18439.386364415201
3496 0.3496 -1918.4562686987119378 -18428.126690953599
3497 0.3497 -1916.6140190376158898 -18416.866530966698
3498 0.3498 -1914.7728954159565546 -18405.605902219097
3499 0.3499 -1912.9328978797241234 -18394.344822429099
3500 0.3500 -1911.0940264731393654 -18383.083309267895
3501 0.3501 -1909.2562812386579481 -18371.821380360605
3502 0.3502 -1907.4196622169756665 -18360.559053285695
3503 0.3503 -1905.5841694470325365 -18349.296345575203
3504 0.3504 -1903.7498029660180237 -18338.033274715395
3505 0.3505 -1901.9165628093749092 -18326.769858145999
3506 0.3506 -1900.0844490108045193 -18315.506113260999
3507 0.3507 -1898.2534616022710452 -18304.242057408497
3508 0.3508 -1896.4236006140060908 -18292.977707890699
3509 0.3509 -1894.5948660745134475 -18281.713081964001
3510 0.3510 -1892.7672580105731868 -18270.448196839505
3511 0.3511 -1890.9407764472471172 -18259.183069682600
3512 0.3512 -1889.1154214078824225 -18247.917717613200
3513 0.3513 -1887.2911929141164364 -18236.652157706500
3514 0.3514 -1885.4680909858814175 -18225.386406991704
3515 0.3515 -1883.6461156414090965 -18214.120482453902
3516 0.3516 -1881.8252668972347692 -18202.854401032004
3517 0.3517 -1880.0055447682020713 -18191.588179621001
3518 0.3518 -1878.1869492674675257 -18180.321835070805
3519 0.3519 -1876.3694804065046355 -18169.055384186402
3520 0.3520 -1874.5531381951088861 -18157.788843728900
3521 0.3521 -1872.7379226414018376 -18146.522230413902
3522 0.3522 -1870.9238337518354456 -18135.255560913502
3523 0.3523 -1869.1108715311970627 -18123.988851855000
3524 0.3524 -1867.2990359826133044 -18112.722119821803
3525 0.3525 -1865.4883271075545963 -18101.455381353102
3526 0.3526 -1863.6787449058397215 -18090.188652943900
3527 0.3527 -1861.8702893756401409 -18078.921951045901
3528 0.3528 -1860.0629605134845406 -18067.655292066403
3529 0.3529 -1858.2567583142626972 -18056.388692369299
3530 0.3530 -1856.4516827712304803 -18045.122168274596
3531 0.3531 -1854.6477338760137172 -18033.855736059399
3532 0.3532 -1852.8449116186129686 -18022.589411956906
3533 0.3533 -1851.0432159874071658 -18011.323212157105
3534 0.3534 -1849.2426469691590682 -18000.057152806599
3535 0.3535 -1847.4432045490182190 -17988.791250009497
3536 0.3536 -1845.6448887105264021 -17977.525519826100
3537 0.3537 -1843.8476994356212799 -17966.259978274400
3538 0.3538 -1842.0516367046411688 -17954.994641329198
3539 0.3539 -1840.2567004963286763 -17943.729524922703
3540 0.3540 -1838.4628907878352493 -17932.464644944499
3541 0.3541 -1836.6702075547259483 -17921.200017241601
3542 0.3542 -1834.8786507709828584 -17909.935657618502
3543 0.3543 -1833.0882204090100913 -17898.671581837494
3544 0.3544 -1831.2989164396371962 -17887.407805618604
3545 0.3545 -1829.5107388321243889 -17876.144344639295
3546 0.3546 -1827.7236875541657355 -17864.881214535701
3547 0.3547 -1825.9377625718939271 -17853.618430901202
3548 0.3548 -1824.1529638498843724 -17842.356009287803
3549 0.3549 -1822.3692913511597453 -17831.093965205597
3550 0.3550 -1820.5867450371933955 -17819.832314122999
3551 0.3551 -1818.8053248679138960 -17808.571071466606
3552 0.3552 -1817.0250308017093630 -17797.310252621799
3553 0.3553 -1815.2458627954315489 -17786.049872932301
3554 0.3554 -1813.4678208043999348 -17774.789947700701
3555 0.3555 -1811.6909047824055961 -17763.530492188198
3556 0.3556 -1809.9151146817155222 -17752.271521615003
3557 0.3557 -1808.1404504530767099 -17741.013051160095
3558 0.3558 -1806.3669120457207100 -17729.755095961700
3559 0.3559 -1804.5944994073668113 -17718.497671116995
3560 0.3560 -1802.8232124842268149 -17707.240791682299
3561 0.3561 -1801.0530512210091274 -17695.984472673699
3562 0.3562 -1799.2840155609221711 -17684.728729066002
3563 0.3563 -1797.5161054456791589 -17673.473575794203
3564 0.3564 -1795.7493208155017328 -17662.219027752399
3565 0.3565 -1793.9836616091242831 -17650.965099794499
3566 0.3566 -1792.2191277637978146 -17639.711806734304
3567 0.3567 -1790.4557192152938114 -17628.459163345295
3568 0.3568 -1788.6934358979085573 -17617.207184360894
3569 0.3569 -1786.9322777444667736 -17605.955884474599
3570 0.3570 -1785.1722446863259393 -17594.705278340203
3571 0.3571 -1783.4133366533803837 -17583.455380571497
3572 0.3572 -1781.6555535740646974 -17572.206205742797
3573 0.3573 -1779.8988953753580518 -17560.957768388100
3574 0.3574 -1778.1433619827885195 -17549.710083002901
3575 0.3575 -1776.3889533204362579 -17538.463164042703
3576 0.3576 -1774.6356693109380558 -17527.217025923499
3577 0.3577 -1772.8835098754907449 -17515.971683022399
3578 0.3578 -1771.1324749338557467 -17504.727149677201
3579 0.3579 -1769.3825644043624834 -17493.483440186406
3580 0.3580 -1767.6337782039126978 -17482.240568809997
3581 0.3581 -1765.8861162479838640 -17470.998549768497
3582 0.3582 -1764.1395784506332802 -17459.757397244000
3583 0.3583 -1762.3941647245021613 -17448.517125379702
3584 0.3584 -1760.6498749808192770 -17437.277748280096
3585 0.3585 -1758.9067091294048168 -17426.039280011100
3586 0.3586 -1757.1646670786742561 -17414.801734600398
3587 0.3587 -1755.4237487356424481 -17403.565126036898
3588 0.3588 -1753.6839540059270348 -17392.329468271600
3589 0.3589 -1751.9452827937525399 -17381.094775216901
3590 0.3590 -1750.2077350019542337 -17369.861060747200
3591 0.3591 -1748.4713105319819988 -17358.628338699004
3592 0.3592 -1746.7360092839035133 -17347.396622870598
3593 0.3593 -1745.0018311564087981 -17336.165927022499
3594 0.3594 -1743.2687760468138549 -17324.936264877397
3595 0.3595 -1741.5368438510640772 -17313.707650120297
3596 0.3596 -1739.8060344637381149 -17302.480096398700
3597 0.3597 -1738.0763477780519679 -17291.253617322094
3598 0.3598 -1736.3477836858626233 -17280.028226463000
3599 0.3599 -1734.6203420776716939 -17268.803937356402
3600 0.3600 -1732.8940228426288286 -17257.580763499704
3601 0.3601 -1731.1688258685362598 -17246.358718353695
3602 0.3602 -1729.4447510418515321 -17235.137815341201
3603 0.3603 -1727.7217982476920497 -17223.918067849001
3604 0.3604 -1725.9999673698382594 -17212.699489225903
3605 0.3605 -1724.2792582907377437 -17201.482092784499
3606 0.3606 -1722.5596708915084037 -17190.265891800300
3607 0.3607 -1720.8412050519427794 -17179.050899512302
3608 0.3608 -1719.1238606505110056 -17167.837129122505
3609 0.3609 -1717.4076375643651318 -17156.624593796500
3610 0.3610 -1715.6925356693420781 -17145.413306663700
3611 0.3611 -1713.9785548399679556 -17134.203280816706
3612 0.3612 -1712.2656949494614764 -17122.994529312004
3613 0.3613 -1710.5539558697373650 -17111.787065169803
3614 0.3614 -1708.8433374714102229 -17100.580901374102
3615 0.3615 -1707.1338396237979396 -17089.376050873099
3616 0.3616 -1705.4254621949253306 -17078.172526578695
3617 0.3617 -1703.7182050515280025 -17066.970341366803
3618 0.3618 -1702.0120680590557640 -17055.769508077698
3619 0.3619 -1700.3070510816760361 -17044.570039515900
3620 0.3620 -1698.6031539822777177 -17033.371948450404
3621 0.3621 -1696.9003766224745959 -17022.175247614003
3622 0.3622 -1695.1987188626087573 -17010.979949704801
3623 0.3623 -1693.4981805617542250 -16999.786067385001
3624 0.3624 -1691.7987615777208248 -16988.593613281198
3625 0.3625 -1690.1004617670575954 -16977.402599985304
3626 0.3626 -1688.4032809850557442 -16966.213040053699
3627 0.3627 -1686.7072190857527403 -16955.024946007397
3628 0.3628 -1685.0122759219357249 -16943.838330332997
3629 0.3629 -1683.3184513451449220 -16932.653205481598
3630 0.3630 -1681.6257452056772763 -16921.469583869701
3631 0.3631 -1679.9341573525898639 -16910.287477878701
3632 0.3632 -1678.2436876337030753 -16899.106899855600
3633 0.3633 -1676.5543358956047086 -16887.927862112498
3634 0.3634 -1674.8661019836526975 -16876.750376927099
3635 0.3635 -1673.1789857419792042 -16865.574456542403
3636 0.3636 -1671.4929870134938028 -16854.400113167103
3637 0.3637 -1669.8081056398866622 -16843.227358975499
3638 0.3638 -1668.1243414616324117 -16832.056206107802
3639 0.3639 -1666.4416943179935515 -16820.886666669699
3640 0.3640 -1664.7601640470234088 -16809.718752733097
3641 0.3641 -1663.0797504855700026 -16798.552476335499
3642 0.3642 -1661.4004534692792276 -16787.387849480700
3643 0.3643 -1659.7222728325982644 -16776.224884138705
3644 0.3644 -1658.0452084087789899 -16765.063592245097
3645 0.3645 -1656.3692600298816160 -16753.903985702600
3646 0.3646 -1654.6944275267774174 -16742.746076379597
3647 0.3647 -1653.0207107291528246 -16731.589876111102
3648 0.3648 -1651.3481094655123798 -16720.435396698704
3649 0.3649 -1649.6766235631819200 -16709.282649910303
3650 0.3650 -1648.0062528483124424 -16698.131647480797
3651 0.3651 -1646.3369971458828331 -16686.982401111396
3652 0.3652 -1644.6688562797037321 -16675.834922470305
3653 0.3653 -1643.0018300724204892 -16664.689223192596
3654 0.3654 -1641.3359183455168022 -16653.545314880197
3655 0.3655 -1639.6711209193176728 -16642.403209101896
3656 0.3656 -1638.0074376129928169 -16631.262917394000
3657 0.3657 -1636.3448682445600753 -16620.124451259602
3658 0.3658 -1634.6834126308885971 -16608.987822168994
3659 0.3659 -1633.0230705877022501 -16597.853041559996
3660 0.3660 -1631.3638419295823496 -16586.720120837403
3661 0.3661 -1629.7057264699717507 -16575.589071373906
3662 0.3662 -1628.0487240211775770 -16564.459904509604
3663 0.3663 -1626.3928343943744039 -16553.332631551995
3664 0.3664 -1624.7380573996078965 -16542.207263776399
3665 0.3665 -1623.0843928457977654 -16531.083812425495
3666 0.3666 -1621.4318405407409500 -16519.962288710602
3667 0.3667 -1619.7804002911150292 -16508.842703809903
3668 0.3668 -1618.1300719024809496 -16497.725068870001
3669 0.3669 -1616.4808551792871185 -16486.609395005900
3670 0.3670 -1614.8327499248719050 -16475.495693299898
3671 0.3671 -1613.1857559414668231 -16464.383974803095
3672 0.3672 -1611.5398730301999421 -16453.274250534399
3673 0.3673 -1609.8951009910990706 -16442.166531481300
3674 0.3674 -1608.2514396230949387 -16431.060828599700
3675 0.3675 -1606.6088887240243821 -16419.957152813498
3676 0.3676 -1604.9674480906328426 -16408.855515015603
3677 0.3677 -1603.3271175185786888 -16397.755926067199
3678 0.3678 -1601.6878968024354890 -16386.658396798099
3679 0.3679 -1600.0497857356951954 -16375.562938007301
3680 0.3680 -1598.4127841107717813 -16364.469560462101
3681 0.3681 -1596.7768917190037428 -16353.378274898700
3682 0.3682 -1595.1421083506577361 -16342.289092022402
3683 0.3683 -1593.5084337949313067 -16331.202022507496
3684 0.3684 -1591.8758678399560722 -16320.117076997296
3685 0.3685 -1590.2444102728009057 -16309.034266103998
3686 0.3686 -1588.6140608794751188 -16297.953600409601
3687 0.3687 -1586.9848194449314178 -16286.875090464899
3688 0.3688 -1585.3566857530686320 -16275.798746790002
3689 0.3689 -1583.7296595867353517 -16264.724579874797
3690 0.3690 -1582.1037407277326565 -16253.652600178299
3691 0.3691 -1580.4789289568172990 -16242.582818129398
3692 0.3692 -1578.8552240537044327 -16231.515244126102
3693 0.3693 -1577.2326257970712504 -16220.449888536597
3694 0.3694 -1575.6111339645594853 -16209.386761698705
3695 0.3695 -1573.9907483327785940 -16198.325873919901
3696 0.3696 -1572.3714686773087124 -16187.267235477600
3697 0.3697 -1570.7532947727038390 -16176.210856619095
3698 0.3698 -1569.1362263924947911 -16165.156747562098
3699 0.3699 -1567.5202633091919324 -16154.104918493897
3700 0.3700 -1565.9054052942885846 -16143.055379572303
3701 0.3701 -1564.2916521182637553 -16132.008140925005
3702 0.3702 -1562.6790035505850938 -16120.963212650204
3703 0.3703 -1561.0674593597118474 -16109.920604816594
3704 0.3704 -1559.4570193130978168 -16098.880327463106
3705 0.3705 -1557.8476831771947673 -16087.842390598904
3706 0.3706 -1556.2394507174547016 -16076.806804204105
3707 0.3707 -1554.6323216983330440 -16065.773578229295
3708 0.3708 -1553.0262958832918230 -16054.742722595802
3709 0.3709 -1551.4213730348021727 -16043.714247195494
3710 0.3710 -1549.8175529143477434 -16032.688161891296
3711 0.3711 -1548.2148352824274298 -16021.664476516802
3712 0.3712 -1546.6132198985576451 -16010.643200876802
3713 0.3713 -1545.0127065212764137 -15999.624344746699
3714 0.3714 -1543.4132949081454171 -15988.607917873502
3715 0.3715 -1541.8149848157529505 -15977.593929974901
3716 0.3716 -1540.2177759997171052 -15966.582390740106
3717 0.3717 -1538.6216682146887251 -15955.573309829102
3718 0.3718 -1537.0266612143536804 -15944.566696873699
3719 0.3719 -1535.4327547514360504 -15933.562561477098
3720 0.3720 -1533.8399485777015343 -15922.560913213500
3721 0.3721 -1532.2482424439594979 -15911.561761629200
3722 0.3722 -1530.6576361000659290 -15900.565116241596
3723 0.3723 -1529.0681292949268482 -15889.570986540100
3724 0.3724 -1527.4797217765005826 -15878.579381985495
3725 0.3725 -1525.8924132918007217 -15867.590312010398
3726 0.3726 -1524.3062035868993007 -15856.603786019805
3727 0.3727 -1522.7210924069288467 -15845.619813389705
3728 0.3728 -1521.1370794960860167 -15834.638403468802
3729 0.3729 -1519.5541645976336440 -15823.659565577502
3730 0.3730 -1517.9723474539043764 -15812.683309008295
3731 0.3731 -1516.3916278063027221 -15801.709643025803
3732 0.3732 -1514.8120053953080060 -15790.738576867006
3733 0.3733 -1513.2334799604775526 -15779.770119740999
3734 0.3734 -1511.6560512404489600 -15768.804280829296
3735 0.3735 -1510.0797189729432830 -15757.841069285903
3736 0.3736 -1508.5044828947670794 -15746.880494236997
3737 0.3737 -1506.9303427418160481 -15735.922564781606
3738 0.3738 -1505.3572982490773029 -15724.967289991095
3739 0.3739 -1503.7853491506323280 -15714.014678909596
3740 0.3740 -1502.2144951796592522 -15703.064740553906
3741 0.3741 -1500.6447360684358046 -15692.117483913498
3742 0.3742 -1499.0760715483424974 -15681.172917951000
3743 0.3743 -1497.5085013498649005 -15670.231051601499
3744 0.3744 -1495.9420252025961418 -15659.291893773203
3745 0.3745 -1494.3766428352400908 -15648.355453347503
3746 0.3746 -1492.8123539756138598 -15637.421739178499
3747 0.3747 -1491.2491583506503048 -15626.490760093700
3748 0.3748 -1489.6870556864009814 -15615.562524893699
3749 0.3749 -1488.1260457080386459 -15604.637042352602
3750 0.3750 -1486.5661281398602114 -15593.714321217201
3751 0.3751 -1485.0073027052890211 -15582.794370208198
3752 0.3752 -1483.4495691268775772 -15571.877198019502
3753 0.3753 -1481.8929271263107239 -15560.962813318802
3754 0.3754 -1480.3373764244074664 -15550.051224746800
3755 0.3755 -1478.7829167411241542 -15539.142440918098
3756 0.3756 -1477.2295477955572096 -15528.236470421201
3757 0.3757 -1475.6772693059451740 -15517.333321817903
3758 0.3758 -1474.1260809896721184 -15506.433003643899
3759 0.3759 -1472.5759825632694628 -15495.535524408995
3760 0.3760 -1471.0269737424191590 -15484.640892596501
3761 0.3761 -1469.4790542419561916 -15473.749116664003
3762 0.3762 -1467.9322237758708525 -15462.860205042896
3763 0.3763 -1466.3864820573116958 -15451.974166138898
3764 0.3764 -1464.8418287985882671 -15441.091008331299
3765 0.3765 -1463.2982637111729218 -15430.210739974405
3766 0.3766 -1461.7557865057044637 -15419.333369396001
3767 0.3767 -1460.2143968919897361 -15408.458904898798
3768 0.3768 -1458.6740945790068054 -15397.587354759104
3769 0.3769 -1457.1348792749074619 -15386.718727228501
3770 0.3770 -1455.5967506870194939 -15375.853030532598
3771 0.3771 -1454.0597085218491884 -15364.990272871401
3772 0.3772 -1452.5237524850845148 -15354.130462419998
3773 0.3773 -1450.9888822815971707 -15343.273607327399
3774 0.3774 -1449.4550976154448563 -15332.419715718301
3775 0.3775 -1447.9223981898744569 -15321.568795691201
3776 0.3776 -1446.3907837073238625 -15310.720855319902
3777 0.3777 -1444.8602538694251507 -15299.875902652901
3778 0.3778 -1443.3308083770068606 -15289.033945713796
3779 0.3779 -1441.8024469300960391 -15278.194992501194
3780 0.3780 -1440.2751692279216513 -15267.359050988598
3781 0.3781 -1438.7489749689159453 -15256.526129124701
3782 0.3782 -1437.2238638507180895 -15245.696234832998
3783 0.3783 -1435.6998355701757646 -15234.869376012699
3784 0.3784 -1434.1768898233481195 -15224.045560538099
3785 0.3785 -1432.6550263055082723 -15213.224796258801
3786 0.3786 -1431.1342447111453566 -15202.407090999499
3787 0.3787 -1429.6145447339672501 -15191.592452560901
3788 0.3788 -1428.0959260669033029 -15180.780888718800
3789 0.3789 -1426.5783884021061567 -15169.972407224501
3790 0.3790 -1425.0619314309547008 -15159.167015804996
3791 0.3791 -1423.5465548440563452 -15148.364722163104
3792 0.3792 -1422.0322583312492952 -15137.565533977104
3793 0.3793 -1420.5190415816052791 -15126.769458900999
3794 0.3794 -1419.0069042834320499 -15115.976504564896
3795 0.3795 -1417.4958461242749763 -15105.186678574399
3796 0.3796 -1415.9858667909206815 -15094.399988511497
3797 0.3797 -1414.4769659693984067 -15083.616441933598
3798 0.3798 -1412.9691433449829674 -15072.836046374599
3799 0.3799 -1411.4623986021970268 -15062.058809344206
3800 0.3800 -1409.9567314248133698 -15051.284738328402
3801 0.3801 -1408.4521414958574042 -15040.513840789303
3802 0.3802 -1406.9486284976096613 -15029.746124165198
3803 0.3803 -1405.4461921116078429 -15018.981595870900
3804 0.3804 -1403.9448320186495494 -15008.220263297204
3805 0.3805 -1402.4445478987940987 -14997.462133811801
3806 0.3806 -1400.9453394313654826 -14986.707214758404
3807 0.3807 -1399.4472062949546398 -14975.955513457302
3808 0.3808 -1397.9501481674215029 -14965.207037205699
3809 0.3809 -1396.4541647258972716 -14954.461793276801
3810 0.3810 -1394.9592556467873692 -14943.719788921000
3811 0.3811 -1393.4654206057730335 -14932.981031365402
3812 0.3812 -1391.9726592778140457 -14922.245527813400
3813 0.3813 -1390.4809713371510043 -14911.513285445799
3814 0.3814 -1388.9903564573078256 -14900.784311419600
3815 0.3815 -1387.5008143110933361 -14890.058612869601
3816 0.3816 -1386.0123445706044549 -14879.336196906799
3817 0.3817 -1384.5249469072282409 -14868.617070619599
3818 0.3818 -1383.0386209916434836 -14857.901241073305
3819 0.3819 -1381.5533664938243419 -14847.188715310800
3820 0.3820 -1380.0691830830412528 -14836.479500351499
3821 0.3821 -1378.5860704278641151 -14825.773603192498
3822 0.3822 -1377.1040281961641085 -14815.071030808002
3823 0.3823 -1375.6230560551161943 -14804.371790149602
3824 0.3824 -1374.1431536712013894 -14793.675888146197
3825 0.3825 -1372.6643207102088127 -14782.983331704298
3826 0.3826 -1371.1865568372381858 -14772.294127707897
3827 0.3827 -1369.7098617167018801 -14761.608283018199
3828 0.3828 -1368.2342350123271899 -14750.925804474398
3829 0.3829 -1366.7596763871588337 -14740.246698893097
3830 0.3830 -1365.2861855035607732 -14729.570973068901
3831 0.3831 -1363.8137620232187146 -14718.898633773500
3832 0.3832 -1362.3424056071421546 -14708.229687757099
3833 0.3833 -1360.8721159156668818 -14697.564141747403
3834 0.3834 -1359.4028926084570230 -14686.902002449802
3835 0.3835 -1357.9347353445070894 -14676.243276548201
3836 0.3836 -1356.4676437821444779 -14665.587970703997
3837 0.3837 -1355.0016175790315174 -14654.936091556701
3838 0.3838 -1353.5366563921675152 -14644.287645724304
3839 0.3839 -1352.0727598778912579 -14633.642639802198
3840 0.3840 -1350.6099276918828309 -14623.001080364698
3841 0.3841 -1349.1481594891663462 -14612.362973964002
3842 0.3842 -1347.6874549241115346 -14601.728327130601
3843 0.3843 -1346.2278136504362465 -14591.097146373402
3844 0.3844 -1344.7692353212084981 -14580.469438179702
3845 0.3845 -1343.3117195888487458 -14569.845209015097
3846 0.3846 -1341.8552661051317045 -14559.224465323899
3847 0.3847 -1340.3998745211890764 -14548.607213528503
3848 0.3848 -1338.9455444875111425 -14537.993460030397
3849 0.3849 -1337.4922756539490365 -14527.383211209497
3850 0.3850 -1336.0400676697172457 -14516.776473424303
3851 0.3851 -1334.5889201833954303 -14506.173253012203
3852 0.3852 -1333.1388328429304693 -14495.573556289004
3853 0.3853 -1331.6898052956385072 -14484.977389549898
3854 0.3854 -1330.2418371882076826 -14474.384759068402
3855 0.3855 -1328.7949281666994921 -14463.795671097301
3856 0.3856 -1327.3490778765512914 -14453.210131868102
3857 0.3857 -1325.9042859625783422 -14442.628147591502
3858 0.3858 -1324.4605520689758578 -14432.049724457098
3859 0.3859 -1323.0178758393212775 -14421.474868633799
3860 0.3860 -1321.5762569165760851 -14410.903586269396
3861 0.3861 -1320.1356949430880832 -14400.335883491098
3862 0.3862 -1318.6961895605932114 -14389.771766405200
3863 0.3863 -1317.2577404102180481 -14379.211241097299
3864 0.3864 -1315.8203471324816292 -14368.654313632600
3865 0.3865 -1314.3840093672972671 -14358.100990055398
3866 0.3866 -1312.9487267539750519 -14347.551276389197
3867 0.3867 -1311.5144989312236703 -14337.005178637701
3868 0.3868 -1310.0813255371526793 -14326.462702783399
3869 0.3869 -1308.6492062092740980 -14315.923854788696
3870 0.3870 -1307.2181405845049085 -14305.388640595898
3871 0.3871 -1305.7881282991688749 -14294.857066126198
3872 0.3872 -1304.3591689889985901 -14284.329137281100
3873 0.3873 -1302.9312622891375213 -14273.804859941902
3874 0.3874 -1301.5044078341420573 -14263.284239969100
3875 0.3875 -1300.0786052579833267 -14252.767283203699
3876 0.3876 -1298.6538541940499272 -14242.253995466497
3877 0.3877 -1297.2301542751488341 -14231.744382557597
3878 0.3878 -1295.8075051335081298 -14221.238450257802
3879 0.3879 -1294.3859064007788220 -14210.736204327601
3880 0.3880 -1292.9653577080371178 -14200.237650507599
3881 0.3881 -1291.5458586857857881 -14189.742794518803
3882 0.3882 -1290.1274089639566682 -14179.251642061703
3883 0.3883 -1288.7100081719127047 -14168.764198817797
3884 0.3884 -1287.2936559384493194 -14158.280470448099
3885 0.3885 -1285.8783518917971378 -14147.800462594398
3886 0.3886 -1284.4640956596235810 -14137.324180878804
3887 0.3887 -1283.0508868690344570 -14126.851630903500
3888 0.3888 -1281.6387251465766894 -14116.382818251299
3889 0.3889 -1280.2276101182399088 -14105.917748485695
3890 0.3890 -1278.8175414094580447 -14095.456427150199
3891 0.3891 -1277.4085186451120535 -14084.998859769203
3892 0.3892 -1276.0005414495312834 -14074.545051847701
3893 0.3893 -1274.5936094464952930 -14064.095008871296
3894 0.3894 -1273.1877222592363523 -14053.648736306302
3895 0.3895 -1271.7828795104410347 -14043.206239599698
3896 0.3896 -1270.3790808222520354 -14032.767524179199
3897 0.3897 -1268.9763258162704460 -14022.332595453401
3898 0.3898 -1267.5746141135571179 -14011.901458811899
3899 0.3899 -1266.1739453346351638 -14001.474119625000
3900 0.3900 -1264.7743190994917768 -13991.050583244200
3901 0.3901 -1263.3757350275795943 -13980.630855001604
3902 0.3902 -1261.9781927378189721 -13970.214940210801
3903 0.3903 -1260.5816918486000304 -13959.802844165999
3904 0.3904 -1259.1862319777844732 -13949.394572143003
3905 0.3905 -1257.7918127427074069 -13938.990129398302
3906 0.3906 -1256.3984337601789321 -13928.589521170001
3907 0.3907 -1255.0060946464866447 -13918.192752677303
3908 0.3908 -1253.6147950173967729 -13907.799829120704
3909 0.3909 -1252.2245344881566780 -13897.410755682002
3910 0.3910 -1250.8353126734964462 -13887.025537524296
3911 0.3911 -1249.4471291876307077 -13876.644179792398
3912 0.3912 -1248.0599836442604555 -13866.266687612198
3913 0.3913 -1246.6738756565753192 -13855.893066091499
3914 0.3914 -1245.2888048372547019 -13845.523320319302
3915 0.3915 -1243.9047707984705085 -13835.157455366403
3916 0.3916 -1242.5217731518878281 -13824.795476285097
3917 0.3917 -1241.1398115086681173 -13814.437388109298
3918 0.3918 -1239.7588854794698818 -13804.083195854997
3919 0.3919 -1238.3789946744511781 -13793.732904519504
3920 0.3920 -1237.0001387032712046 -13783.386519082196
3921 0.3921 -1235.6223171750918937 -13773.044044504204
3922 0.3922 -1234.2455296985801851 -13762.705485728402
3923 0.3923 -1232.8697758819098453 -13752.370847679795
3924 0.3924 -1231.4950553327626039 -13742.040135265499
3925 0.3925 -1230.1213676583306551 -13731.713353373896
3926 0.3926 -1228.7487124653182491 -13721.390506876400
3927 0.3927 -1227.3770893599430565 -13711.071600625804
3928 0.3928 -1226.0064979479388967 -13700.756639457199
3929 0.3929 -1224.6369378345566474 -13690.445628188001
3930 0.3930 -1223.2684086245662911 -13680.138571617703
3931 0.3931 -1221.9009099222589612 -13669.835474528001
3932 0.3932 -1220.5344413314483063 -13659.536341682902
3933 0.3933 -1219.1690024554727643 -13649.241177828801
3934 0.3934 -1217.8045928971966987 -13638.949987694497
3935 0.3935 -1216.4412122590124454 -13628.662775991001
3936 0.3936 -1215.0788601428423590 -13618.379547411998
3937 0.3937 -1213.7175361501401767 -13608.100306633500
3938 0.3938 -1212.3572398818928377 -13597.825058314098
3939 0.3939 -1210.9979709386223021 -13587.553807094897
3940 0.3940 -1209.6397289203875971 -13577.286557599899
3941 0.3941 -1208.2825134267857266 -13567.023314435301
3942 0.3942 -1206.9263240569543996 -13556.764082190097
3943 0.3943 -1205.5711604095731673 -13546.508865436303
3944 0.3944 -1204.2170220828650145 -13536.257668728500
3945 0.3945 -1202.8639086745984059 -13526.010496603903
3946 0.3946 -1201.5118197820891055 -13515.767353582902
3947 0.3947 -1200.1607550022015403 -13505.528244168501
3948 0.3948 -1198.8107139313508469 -13495.293172846697
3949 0.3949 -1197.4616961655042360 -13485.062144086496
3950 0.3950 -1196.1137013001828109 -13474.835162339896
3951 0.3951 -1194.7667289304636142 -13464.612232041996
3952 0.3952 -1193.4207786509809921 -13454.393357610799
3953 0.3953 -1192.0758500559281856 -13444.178543447404
3954 0.3954 -1190.7319427390589226 -13433.967793936299
3955 0.3955 -1189.3890562936899187 -13423.761113444998
3956 0.3956 -1188.0471903127015594 -13413.558506324302
3957 0.3957 -1186.7063443885399465 -13403.359976907996
3958 0.3958 -1185.3665181132189446 -13393.165529513797
3959 0.3959 -1184.0277110783210901 -13382.975168442197
3960 0.3960 -1182.6899228750000930 -13372.788897977302
3961 0.3961 -1181.3531530939819731 -13362.606722386496
3962 0.3962 -1180.0174013255666523 -13352.428645920700
3963 0.3963 -1178.6826671596300002 -13342.254672814601
3964 0.3964 -1177.3489501856249717 -13332.084807285901
3965 0.3965 -1176.0162499925838802 -13321.919053536298
3966 0.3966 -1174.6845661691195346 -13311.757415750799
3967 0.3967 -1173.3538983034270586 -13301.599898098197
3968 0.3968 -1172.0242459832854820 -13291.446504731099
3969 0.3969 -1170.6956087960595596 -13281.297239785599
3970 0.3970 -1169.3679863287011358 -13271.152107381604
3971 0.3971 -1168.0413781677509633 -13261.011111622804
3972 0.3972 -1166.7157838993400674 -13250.874256596904
3973 0.3973 -1165.3912031091915651 -13240.741546375197
3974 0.3974 -1164.0676353826222567 -13230.612985013198
3975 0.3975 -1162.7450803045439898 -13220.488576550000
3976 0.3976 -1161.4235374594659334 -13210.368325008996
3977 0.3977 -1160.1030064314957144 -13200.252234397303
3978 0.3978 -1158.7834868043405550 -13190.140308706297
3979 0.3979 -1157.4649781613097730 -13180.032551911499
3980 0.3980 -1156.1474800853156921 -13169.928967972301
3981 0.3981 -1154.8309921588754605 -13159.829560832397
3982 0.3982 -1153.5155139641128699 -13149.734334419802
3983 0.3983 -1152.2010450827594923 -13139.643292646397
3984 0.3984 -1150.8875850961567266 -13129.556439408898
3985 0.3985 -1149.5751335852569355 -13119.473778587599
3986 0.3986 -1148.2636901306252639 -13109.395314047895
3987 0.3987 -1146.9532543124410040 -13099.321049638900
3988 0.3988 -1145.6438257104994136 -13089.250989194603
3989 0.3989 -1144.3354039042130808 -13079.185136533302
3990 0.3990 -1143.0279884726135151 -13069.123495457599
3991 0.3991 -1141.7215789943529671 -13059.066069754903
3992 0.3992 -1140.4161750477053374 -13049.012863196902
3993 0.3993 -1139.1117762105684506 -13038.963879539999
3994 0.3994 -1137.8083820604651919 -13028.919122525400
3995 0.3995 -1136.5059921745450993 -13018.878595878701
3996 0.3996 -1135.2046061295857271 -13008.842303310201
3997 0.3997 -1133.9042235019944656 -12998.810248515198
3998 0.3998 -1132.6048438678101320 -12988.782435173500
3999 0.3999 -1131.3064668027038806 -12978.758866949796
4000 0.4000 -1130.0090918819817034 -12968.739547493598
4001 0.4001 -1128.7127186805851125 -12958.724480439298
4002 0.4002 -1127.4173467730927314 -12948.713669406203
4003 0.4003 -1126.1229757337225692 -12938.707117998598
4004 0.4004 -1124.8296051363322476 -12928.704829805702
4005 0.4005 -1123.5372345544219570 -12918.706808401505
4006 0.4006 -1122.2458635611346836 -12908.713057345602
4007 0.4007 -1120.9554917292582559 -12898.723580182199
4008 0.4008 -1119.6661186312271639 -12888.738380440700
4009 0.4009 -1118.3777438391232408 -12878.757461635701
4010 0.4010 -1117.0903669246781647 -12868.780827267197
4011 0.4011 -1115.8039874592739125 -12858.808480819804
4012 0.4012 -1114.5186050139448071 -12848.840425764200
4013 0.4013 -1113.2342191593788812 -12838.876665555497
4014 0.4014 -1111.9508294659194689 -12828.917203634803
4015 0.4015 -1110.6684355035663430 -12818.962043428204
4016 0.4016 -1109.3870368419775332 -12809.011188347402
4017 0.4017 -1108.1066330504706912 -12799.064641789199
4018 0.4018 -1106.8272236980244543 -12789.122407136205
4019 0.4019 -1105.5488083532798100 -12779.184487756196
4020 0.4020 -1104.2713865845419150 -12769.250887002705
4021 0.4021 -1102.9949579597810043 -12759.321608214697
4022 0.4022 -1101.7195220466344381 -12749.396654716900
4023 0.4023 -1100.4450784124076108 -12739.476029819300
4024 0.4024 -1099.1716266240757705 -12729.559736817901
4025 0.4025 -1097.8991662482851552 -12719.647778994000
4026 0.4026 -1096.6276968513548127 -12709.740159615099
4027 0.4027 -1095.3572179992772817 -12699.836881934203
4028 0.4028 -1094.0877292577210937 -12689.937949189800
4029 0.4029 -1092.8192301920312275 -12680.043364606801
4030 0.4030 -1091.5517203672311553 -12670.153131395498
4031 0.4031 -1090.2851993480237525 -12660.267252752299
4032 0.4032 -1089.0196666987931167 -12650.385731859304
4033 0.4033 -1087.7551219836059317 -12640.508571884900
4034 0.4034 -1086.4915647662126048 -12630.635775983101
4035 0.4035 -1085.2289946100488578 -12620.767347294001
4036 0.4036 -1083.9674110782368643 -12610.903288944104
4037 0.4037 -1082.7068137335872962 -12601.043604045404
4038 0.4038 -1081.4472021386002325 -12591.188295696498
4039 0.4039 -1080.1885758554662971 -12581.337366981796
4040 0.4040 -1078.9309344460687043 -12571.490820972005
4041 0.4041 -1077.6742774719839417 -12561.648660724102
4042 0.4042 -1076.4186044944835885 -12551.810889281303
4043 0.4043 -1075.1639150745359075 -12541.977509672903
4044 0.4044 -1073.9102087728065271 -12532.148524914701
4045 0.4045 -1072.6574851496602605 -12522.323938008598
4046 0.4046 -1071.4057437651626969 -12512.503751943201
4047 0.4047 -1070.1549841790808841 -12502.687969693099
4048 0.4048 -1068.9052059508851471 -12492.876594219699
4049 0.4049 -1067.6564086397506799 -12483.069628470599
4050 0.4050 -1066.4085918045582275 -12473.267075380099
4051 0.4051 -1065.1617550038959052 -12463.468937868598
4052 0.4052 -1063.9158977960603352 -12453.675218843604
4053 0.4053 -1062.6710197390582380 -12443.885921198802
4054 0.4054 -1061.4271203906075698 -12434.101047814704
4055 0.4055 -1060.1841993081388864 -12424.320601558396
4056 0.4056 -1058.9422560487967075 -12414.544585283602
4057 0.4057 -1057.7012901694408811 -12404.773001830701
4058 0.4058 -1056.4613012266479473 -12395.005854026902
4059 0.4059 -1055.2222887767122756 -12385.243144686399
4060 0.4060 -1053.9842523756474293 -12375.484876609698
4061 0.4061 -1052.7471915791877564 -12365.731052584502
4062 0.4062 -1051.5111059427892997 -12355.981675385105
4063 0.4063 -1050.2759950216313882 -12346.236747773204
4064 0.4064 -1049.0418583706180016 -12336.496272496701
4065 0.4065 -1047.8086955443786792 -12326.760252290900
4066 0.4066 -1046.5765060972701121 -12317.028689878203
4067 0.4067 -1045.3452895833777347 -12307.301587967500
4068 0.4068 -1044.1150455565166340 -12297.578949255203
4069 0.4069 -1042.8857735702326863 -12287.860776424601
4070 0.4070 -1041.6574731778041496 -12278.147072146101
4071 0.4071 -1040.4301439322430269 -12268.437839077298
4072 0.4072 -1039.2037853862959764 -12258.733079862901
4073 0.4073 -1037.9783970924461300 -12249.032797134700
4074 0.4074 -1036.7539786029137758 -12239.336993511999
4075 0.4075 -1035.5305294696581768 -12229.645671601000
4076 0.4076 -1034.3080492443782532 -12219.958833995395
4077 0.4077 -1033.0865374785146287 -12210.276483276197
4078 0.4078 -1031.8659937232503125 -12200.598622011796
4079 0.4079 -1030.6464175295118366 -12190.925252757603
4080 0.4080 -1029.4278084479710742 -12181.256378056903
4081 0.4081 -1028.2101660290461496 -12171.592000440200
4082 0.4082 -1026.9934898229028022 -12161.932122425398
4083 0.4083 -1025.7777793794557510 -12152.276746517800
4084 0.4084 -1024.5630342483693767 -12142.625875210699
4085 0.4085 -1023.3492539790596538 -12132.979510984300
4086 0.4086 -1022.1364381206950611 -12123.337656306601
4087 0.4087 -1020.9245862221980587 -12113.700313633697
4088 0.4088 -1019.7136978322458845 -12104.067485408701
4089 0.4089 -1018.5037724992723724 -12094.439174062500
4090 0.4090 -1017.2948097714685218 -12084.815382013796
4091 0.4091 -1016.0868091967844293 -12075.196111668898
4092 0.4092 -1014.8797703229298577 -12065.581365422102
4093 0.4093 -1013.6736926973759410 -12055.971145655298
4094 0.4094 -1012.4685758673563214 -12046.365454738097
4095 0.4095 -1011.2644193798680590 -12036.764295027999
4096 0.4096 -1010.0612227816731092 -12027.167668870497
4097 0.4097 -1008.8589856192996876 -12017.575578598902
4098 0.4098 -1007.6577074390430653 -12007.988026534404
4099 0.4099 -1006.4573877869670468 -11998.405014986103
4100 0.4100 -1005.2580262089052212 -11988.826546251097
4101 0.4101 -1004.0596222504619845 -11979.252622614698
4102 0.4102 -1002.8621754570137909 -11969.683246349901
4103 0.4103 -1001.6656853737104029 -11960.118419718096
4104 0.4104 -1000.4701515454760283 -11950.558144968400
4105 0.4105 -999.2755735170106846 -11941.002424338298
4106 0.4106 -998.0819508327911080 -11931.451260053302
4107 0.4107 -996.8892830370721185 -11921.904654327300
4108 0.4108 -995.6975696738876422 -11912.362609362201
4109 0.4109 -994.5068102870520761 -11902.825127348096
4110 0.4110 -993.3170044201615383 -11893.292210463303
4111 0.4111 -992.1281516165946641 -11883.763860874595
4112 0.4112 -990.9402514195140839 -11874.240080737101
4113 0.4113 -989.7533033718675597 -11864.720872193899
4114 0.4114 -988.5673070163890088 -11855.206237376999
4115 0.4115 -987.3822618955998678 -11845.696178406204
4116 0.4116 -986.1981675518100019 -11836.190697390197
4117 0.4117 -985.0150235271191832 -11826.689796425904
4118 0.4118 -983.8328293634180000 -11817.193477598699
4119 0.4119 -982.6515846023889935 -11807.701742982503
4120 0.4120 -981.4712887855079089 -11798.214594639699
4121 0.4121 -980.2919414540448315 -11788.732034621396
4122 0.4122 -979.1135421490654380 -11779.254064967103
4123 0.4123 -977.9360904114317918 -11769.780687705304
4124 0.4124 -976.7595857818039349 -11760.311904852399
4125 0.4125 -975.5840278006405697 -11750.847718413999
4126 0.4126 -974.4094160082006510 -11741.388130384399
4127 0.4127 -973.2357499445440681 -11731.933142746402
4128 0.4128 -972.0630291495331221 -11722.482757471600
4129 0.4129 -970.8912531628335500 -11713.036976520398
4130 0.4130 -969.7204215239154337 -11703.595801842002
4131 0.4131 -968.5505337720545640 -11694.159235374402
4132 0.4132 -967.3815894463335781 -11684.727279044502
4133 0.4133 -966.2135880856429822 -11675.299934767998
4134 0.4134 -965.0465292286820613 -11665.877204449302
4135 0.4135 -963.8804124139604710 -11656.459089982302
4136 0.4136 -962.7152371797989190 -11647.045593249299
4137 0.4137 -961.5510030643304162 -11637.636716121804
4138 0.4138 -960.3877096055012998 -11628.232460460298
4139 0.4139 -959.2253563410725974 -11618.832828114304
4140 0.4140 -958.0639428086208227 -11609.437820922300
4141 0.4141 -956.9034685455391127 -11600.047440711998
4142 0.4142 -955.7439330890384781 -11590.661689300101
4143 0.4143 -954.5853359761488264 -11581.280568492704
4144 0.4144 -953.4276767437199851 -11571.904080084503
4145 0.4145 -952.2709549284227251 -11562.532225859901
4146 0.4146 -951.1151700667501245 -11553.165007592303
4147 0.4147 -949.9603216950182514 -11543.802427044400
4148 0.4148 -948.8064093493676410 -11534.444485968103
4149 0.4149 -947.6534325657639783 -11525.091186104601
4150 0.4150 -946.5013908799995761 -11515.742529184499
4151 0.4151 -945.3502838276939428 -11506.398516927598
4152 0.4152 -944.2001109442953748 -11497.059151043104
4153 0.4153 -943.0508717650817516 -11487.724433229600
4154 0.4154 -941.9025658251615596 -11478.394365175202
4155 0.4155 -940.7551926594749148 -11469.068948557298
4156 0.4156 -939.6087518027949272 -11459.748185042801
4157 0.4157 -938.4632427897283833 -11450.432076288300
4158 0.4158 -937.3186651547169959 -11441.120623939405
4159 0.4159 -936.1750184320384278 -11431.813829631803
4160 0.4160 -935.0323021558073151 -11422.511694990400
4161 0.4161 -933.8905158599762899 -11413.214221629903
4162 0.4162 -932.7496590783371175 -11403.921411154497
4163 0.4163 -931.6097313445214922 -11394.633265157998
4164 0.4164 -930.4707321920024015 -11385.349785223800
4165 0.4165 -929.3326611540949216 -11376.070972925496
4166 0.4166 -928.1955177639573549 -11366.796829825500
4167 0.4167 -927.0593015545922526 -11357.527357476800
4168 0.4168 -925.9240120588473246 -11348.262557421796
4169 0.4169 -924.7896488094165761 -11339.002431192501
4170 0.4170 -923.6562113388414446 -11329.746980310902
4171 0.4171 -922.5236991795114818 -11320.496206289099
4172 0.4172 -921.3921118636656047 -11311.250110628498
4173 0.4173 -920.2614489233931181 -11302.008694820805
4174 0.4174 -919.1317098906347383 -11292.771960347305
4175 0.4175 -918.0028942971833885 -11283.539908679697
4176 0.4176 -916.8750016746854499 -11274.312541279105
4177 0.4177 -915.7480315546416705 -11265.089859596901
4178 0.4178 -914.6219834684080752 -11255.871865074500
4179 0.4179 -913.4968569471972160 -11246.658559143099
4180 0.4180 -912.3726515220788542 -11237.449943224095
4181 0.4181 -911.2493667239812112 -11228.246018729304
4182 0.4182 -910.1270020836917638 -11219.046787059895
4183 0.4183 -909.0055571318583816 -11209.852249607600
4184 0.4184 -907.8850313989902361 -11200.662407754498
4185 0.4185 -906.7654244154589378 -11191.477262872399
4186 0.4186 -905.6467357114991046 -11182.296816323396
4187 0.4187 -904.5289648172099533 -11173.121069460100
4188 0.4188 -903.4121112625556407 -11163.950023625101
4189 0.4189 -902.2961745773668554 -11154.783680151202
4190 0.4190 -901.1811542913412723 -11145.622040361504
4191 0.4191 -900.0670499340446895 -11136.465105569801
4192 0.4192 -898.9538610349122791 -11127.312877079505
4193 0.4193 -897.8415871232490417 -11118.165356185200
4194 0.4194 -896.7302277282311707 -11109.022544171203
4195 0.4195 -895.6197823789069616 -11099.884442312497
4196 0.4196 -894.5102506041976085 -11090.751051874398
4197 0.4197 -893.4016319328982263 -11081.622374112700
4198 0.4198 -892.2939258936788747 -11072.498410273904
4199 0.4199 -891.1871320150854672 -11063.379161594497
4200 0.4200 -890.0812498255406808 -11054.264629302004
4201 0.4201 -888.9762788533448656 -11045.154814614099
4202 0.4202 -887.8722186266771814 -11036.049718739203
4203 0.4203 -886.7690686735963936 -11026.949342876302
4204 0.4204 -885.6668285220417829 -11017.853688214997
4205 0.4205 -884.5654976998342818 -11008.762755935397
4206 0.4206 -883.4650757346770433 -10999.676547208299
4207 0.4207 -882.3655621541568053 -10990.595063195502
4208 0.4208 -881.2669564857445721 -10981.518305048896
4209 0.4209 -880.1692582567965246 -10972.446273911701
4210 0.4210 -879.0724669945550431 -10963.378970917402
4211 0.4211 -877.9765822261496169 -10954.316397190498
4212 0.4212 -876.8816034785977536 -10945.258553846103
4213 0.4213 -875.7875302788058889 -10936.205441990496
4214 0.4214 -874.6943621535704096 -10927.157062720198
4215 0.4215 -873.6020986295782222 -10918.113417123295
4216 0.4216 -872.5107392334081169 -10909.074506278102
4217 0.4217 -871.4202834915315634 -10900.040331253997
4218 0.4218 -870.3307309303132797 -10891.010893111696
4219 0.4219 -869.2420810760125960 -10881.986192902299
4220 0.4220 -868.1543334547840232 -10872.966231668201
4221 0.4221 -867.0674875926785035 -10863.951010442597
4222 0.4222 -865.9815430156438651 -10854.940530249802
4223 0.4223 -864.8964992495260731 -10845.934792105203
4224 0.4224 -863.8123558200700245 -10836.933797014903
4225 0.4225 -862.7291122529204586 -10827.937545976700
4226 0.4226 -861.6467680736226384 -10818.946039978800
4227 0.4227 -860.5653228076236019 -10809.959280001000
4228 0.4228 -859.4847759802728433 -10800.977267013997
4229 0.4229 -858.4051271168231096 -10792.000001979599
4230 0.4230 -857.3263757424315372 -10783.027485851100
4231 0.4231 -856.2485213821603338 -10774.059719572804
4232 0.4232 -855.1715635609776882 -10765.096704079897
4233 0.4233 -854.0955018037586797 -10756.138440299605
4234 0.4234 -853.0203356352861874 -10747.184929149498
4235 0.4235 -851.9460645802518002 -10738.236171539200
4236 0.4236 -850.8726881632563845 -10729.292168369098
4237 0.4237 -849.8002059088113356 -10720.352920531303
4238 0.4238 -848.7286173413393726 -10711.418428908997
4239 0.4239 -847.6579219851751077 -10702.488694376902
4240 0.4240 -846.5881193645661824 -10693.563717800898
4241 0.4241 -845.5192090036741774 -10684.643500038499
4242 0.4242 -844.4511904265752946 -10675.728041938699
4243 0.4243 -843.3840631572612665 -10666.817344341700
4244 0.4244 -842.3178267196402658 -10657.911408079301
4245 0.4245 -841.2524806375375874 -10649.010233975001
4246 0.4246 -840.1880244346966720 -10640.113822843301
4247 0.4247 -839.1244576347800148 -10631.222175490799
4248 0.4248 -838.0617797613697348 -10622.335292715201
4249 0.4249 -836.9999903379687112 -10613.453175306196
4250 0.4250 -835.9390888880011516 -10604.575824044598
4251 0.4251 -834.8790749348137297 -10595.703239703300
4252 0.4252 -833.8199480016762664 -10586.835423046599
4253 0.4253 -832.7617076117824126 -10577.972374830399
4254 0.4254 -831.7043532882507861 -10569.114095802404
4255 0.4255 -830.6478845541255396 -10560.260586701996
4256 0.4256 -829.5923009323773840 -10551.411848260199
4257 0.4257 -828.5376019459043846 -10542.567881199899
4258 0.4258 -827.4837871175326427 -10533.728686235703
4259 0.4259 -826.4308559700172054 -10524.894264073901
4260 0.4260 -825.3788080260428615 -10516.064615412699
4261 0.4261 -824.3276428082251641 -10507.239740942001
4262 0.4262 -823.2773598391108862 -10498.419641343804
4263 0.4263 -822.2279586411791570 -10489.604317291600
4264 0.4264 -821.1794387368420303 -10480.793769451000
4265 0.4265 -820.1317996484455080 -10471.987998479504
4266 0.4266 -819.0850408982702220 -10463.187005026401
4267 0.4267 -818.0391620085322302 -10454.390789733301
4268 0.4268 -816.9941625013839257 -10445.599353232999
4269 0.4269 -815.9500418989147192 -10436.812696151195
4270 0.4270 -814.9067997231519485 -10428.030819104795
4271 0.4271 -813.8644354960615601 -10419.253722703401
4272 0.4272 -812.8229487395490196 -10410.481407548101
4273 0.4273 -811.7823389754599930 -10401.713874232399
4274 0.4274 -810.7426057255812566 -10392.951123341601
4275 0.4275 -809.7037485116414928 -10384.193155453300
4276 0.4276 -808.6657668553119720 -10375.439971137301
4277 0.4277 -807.6286602782073487 -10366.691570955201
4278 0.4278 -806.5924283018865708 -10357.947955461103
4279 0.4279 -805.5570704478534481 -10349.209125200905
4280 0.4280 -804.5225862375577890 -10340.475080713200
4281 0.4281 -803.4889751923957419 -10331.745822528395
4282 0.4282 -802.4562368337108182 -10323.021351169304
4283 0.4283 -801.4243706827948017 -10314.301667150801
4284 0.4284 -800.3933762608882034 -10305.586770980401
4285 0.4285 -799.3632530891812848 -10296.876663157298
4286 0.4286 -798.3340006888147400 -10288.171344173898
4287 0.4287 -797.3056185808803775 -10279.470814513999
4288 0.4288 -796.2781062864219166 -10270.775074654299
4289 0.4289 -795.2514633264360100 -10262.084125063702
4290 0.4290 -794.2256892218726989 -10253.397966203600
4291 0.4291 -793.2007834936360950 -10244.716598527601
4292 0.4292 -792.1767456625856312 -10236.040022481902
4293 0.4293 -791.1535752495362885 -10227.368238505002
4294 0.4294 -790.1312717752596200 -10218.701247027901
4295 0.4295 -789.1098347604845458 -10210.039048474202
4296 0.4296 -788.0892637258978084 -10201.381643259996
4297 0.4297 -787.0695581921451094 -10192.729031793700
4298 0.4298 -786.0507176798315641 -10184.081214476202
4299 0.4299 -785.0327417095227247 -10175.438191701400
4300 0.4300 -784.0156298017449217 -10166.799963855203
4301 0.4301 -782.9993814769862865 -10158.166531316700
4302 0.4302 -781.9839962556975479 -10149.537894457098
4303 0.4303 -780.9694736582927135 -10140.914053640299
4304 0.4304 -779.9558132051495249 -10132.295009223002
4305 0.4305 -778.9430144166105947 -10123.680761554602
4306 0.4306 -777.9310768129839744 -10115.071310977099
4307 0.4307 -776.9199999145438369 -10106.466657825098
4308 0.4308 -775.9097832415312723 -10097.866802426004
4309 0.4309 -774.9004263141549700 -10089.271745100104
4310 0.4310 -773.8919286525919006 -10080.681486160203
4311 0.4311 -772.8842897769883393 -10072.096025911804
4312 0.4312 -771.8775092074600934 -10063.515364653595
4313 0.4313 -770.8715864640935251 -10054.939502676803
4314 0.4314 -769.8665210669464614 -10046.368440265600
4315 0.4315 -768.8623125360483073 -10037.802177696700
4316 0.4316 -767.8589603914015242 -10029.240715240001
4317 0.4317 -766.8564641529816299 -10020.684053158300
4318 0.4318 -765.8548233407383350 -10012.132191707002
4319 0.4319 -764.8540374745962254 -10003.585131134598
4320 0.4320 -763.8541060744553306 -9995.042871682701
4321 0.4321 -762.8550286601919197 -9986.505413585499
4322 0.4322 -761.8568047516590696 -9977.972757070500
4323 0.4323 -760.8594338686876881 -9969.444902357900
4324 0.4324 -759.8629155310867418 -9960.921849661103
4325 0.4325 -758.8672492586443923 -9952.403599186502
4326 0.4326 -757.8724345711284514 -9943.890151133299
4327 0.4327 -756.8784709882870629 -9935.381505694102
4328 0.4328 -755.8853580298496126 -9926.877663054398
4329 0.4329 -754.8930952155272962 -9918.378623392800
4330 0.4330 -753.9016820650135742 -9909.884386881102
4331 0.4331 -752.9111180979853089 -9901.394953684197
4332 0.4332 -751.9214028341031053 -9892.910323959699
4333 0.4333 -750.9325357930121072 -9884.430497859201
4334 0.4334 -749.9445164943427926 -9875.955475526702
4335 0.4335 -748.9573444577114287 -9867.485257100001
4336 0.4336 -747.9710192027209814 -9859.019842709702
4337 0.4337 -746.9855402489614562 -9850.559232479798
4338 0.4338 -746.0009071160111489 -9842.103426527301
4339 0.4339 -745.0171193234366456 -9833.652424963002
4340 0.4340 -744.0341763907939594 -9825.206227890601
4341 0.4341 -743.0520778376290991 -9816.764835406899
4342 0.4342 -742.0708231834786375 -9808.328247602298
4343 0.4343 -741.0904119478705070 -9799.896464560799
4344 0.4344 -740.1108436503244548 -9791.469486359201
4345 0.4345 -739.1321178103530656 -9783.047313067898
4346 0.4346 -738.1542339474621031 -9774.629944750803
4347 0.4347 -737.1771915811513054 -9766.217381465001
4348 0.4348 -736.2009902309149538 -9757.809623261001
4349 0.4349 -735.2256294162427821 -9749.406670183100
4350 0.4350 -734.2511086566202039 -9741.008522268599
4351 0.4351 -733.2774274715293359 -9732.615179548498
4352 0.4352 -732.3045853804495664 -9724.226642047102
4353 0.4353 -731.3325819028581236 -9715.842909782401
4354 0.4354 -730.3614165582307578 -9707.463982765999
4355 0.4355 -729.3910888660423097 -9699.089861002598
4356 0.4356 -728.4215983457676202 -9690.720544490803
4357 0.4357 -727.4529445168819848 -9682.356033222801
4358 0.4358 -726.4851268988616084 -9673.996327184199
4359 0.4359 -725.5181450111847425 -9665.641426354203
4360 0.4360 -724.5519983733317986 -9657.291330705702
4361 0.4361 -723.5866865047862575 -9648.946040205199
4362 0.4362 -722.6222089250353520 -9640.605554812701
4363 0.4363 -721.6585651535706347 -9632.269874482201
4364 0.4364 -720.6957547098884334 -9623.938999161099
4365 0.4365 -719.7337771134908735 -9615.612928790597
4366 0.4366 -718.7726318838861062 -9607.291663305601
4367 0.4367 -717.8123185405891036 -9598.975202634701
4368 0.4368 -716.8528366031223413 -9590.663546700100
4369 0.4369 -715.8941855910164804 -9582.356695418097
4370 0.4370 -714.9363650238105947 -9574.054648698500
4371 0.4371 -713.9793744210534214 -9565.757406444998
4372 0.4372 -713.0232133023034748 -9557.464968554999
4373 0.4373 -712.0678811871297285 -9549.177334920001
4374 0.4374 -711.1133775951125244 -9540.894505424898
4375 0.4375 -710.1597020458438010 -9532.616479948800
4376 0.4376 -709.2068540589281156 -9524.343258364501
4377 0.4377 -708.2548331539829860 -9516.074840538800
4378 0.4378 -707.3036388506394587 -9507.811226332400
4379 0.4379 -706.3532706685429048 -9499.552415599799
4380 0.4380 -705.4037281273534745 -9491.298408189399
4381 0.4381 -704.4550107467467797 -9483.049203943800
4382 0.4382 -703.5071180464145755 -9474.804802699302
4383 0.4383 -702.5600495460653292 -9466.565204286300
4384 0.4384 -701.6138047654245611 -9458.330408529102
4385 0.4385 -700.6683832242357539 -9450.100415246299
4386 0.4386 -699.7237844422609214 -9441.875224250100
4387 0.4387 -698.7800079392810630 -9433.654835346897
4388 0.4388 -697.8370532350968460 -9425.439248337501
4389 0.4389 -696.8949198495291739 -9417.228463016101
4390 0.4390 -695.9536073024197549 -9409.022479171697
4391 0.4391 -695.0131151136317840 -9400.821296586801
4392 0.4392 -694.0734428030505114 -9392.624915038501
4393 0.4393 -693.1345898905836975 -9384.433334297599
4394 0.4394 -692.1965558961622946 -9376.246554129397
4395 0.4395 -691.2593403397411294 -9368.064574293101
4396 0.4396 -690.3229427412993573 -9359.887394542198
4397 0.4397 -689.3873626208410315 -9351.715014624599
4398 0.4398 -688.4525994983956707 -9343.547434282002
4399 0.4399 -687.5186528940190556 -9335.384653250600
4400 0.4400 -686.5855223277934556 -9327.226671260600
4401 0.4401 -685.6532073198285389 -9319.073488036800
4402 0.4402 -684.7217073902618267 -9310.925103297999
4403 0.4403 -683.7910220592590349 -9302.781516757299
4404 0.4404 -682.8611508470150966 -9294.642728122300
4405 0.4405 -681.9320932737542762 -9286.508737094602
4406 0.4406 -681.0038488597309652 -9278.379543370498
4407 0.4407 -680.0764171252304777 -9270.255146640200
4408 0.4408 -679.1497975905690510 -9262.135546588601
4409 0.4409 -678.2239897760948679 -9254.020742894900
4410 0.4410 -677.2989932021885124 -9245.910735232599
4411 0.4411 -676.3748073892634238 -9237.805523269602
4412 0.4412 -675.4514318577665790 -9229.705106668298
4413 0.4413 -674.5288661281788336 -9221.609485085603
4414 0.4414 -673.6071097210159451 -9213.518658172597
4415 0.4415 -672.6861621568285727 -9205.432625575100
4416 0.4416 -671.7660229562031873 -9197.351386933002
4417 0.4417 -670.8466916397625255 -9189.274941881300
4418 0.4418 -669.9281677281660450 -9181.203290048998
4419 0.4419 -669.0104507421106064 -9173.136431059898
4420 0.4420 -668.0935402023310417 -9165.074364531800
4421 0.4421 -667.1774356296004953 -9157.017090077999
4422 0.4422 -666.2621365447313337 -9148.964607305501
4423 0.4423 -665.3476424685752590 -9140.916915816102
4424 0.4424 -664.4339529220241047 -9132.874015206402
4425 0.4425 -663.5210674260104042 -9124.835905067601
4426 0.4426 -662.6089855015077319 -9116.802584985100
4427 0.4427 -661.6977066695314988 -9108.774054539499
4428 0.4428 -660.7872304511392940 -9100.750313305500
4429 0.4429 -659.8775563674313389 -9092.731360852798
4430 0.4430 -658.9686839395513971 -9084.717196745900
4431 0.4431 -658.0606126886868879 -9076.707820543601
4432 0.4432 -657.1533421360696821 -9068.703231799500
4433 0.4433 -656.2468718029765569 -9060.703430062298
4434 0.4434 -655.3412012107296505 -9052.708414874698
4435 0.4435 -654.4363298806971443 -9044.718185774800
4436 0.4436 -653.5322573342936039 -9036.732742295299
4437 0.4437 -652.6289830929806612 -9028.752083963500
4438 0.4438 -651.7265066782673557 -9020.776210301599
4439 0.4439 -650.8248276117109299 -9012.805120826401
4440 0.4440 -649.9239454149171706 -9004.838815049901
4441 0.4441 -649.0238596095407502 -8996.877292478701
4442 0.4442 -648.1245697172861355 -8988.920552614203
4443 0.4443 -647.2260752599078160 -8980.968594952697
4444 0.4444 -646.3283757592108714 -8973.021418985300
4445 0.4445 -645.4314707370516544 -8965.079024198301
4446 0.4446 -644.5353597153381315 -8957.141410072298
4447 0.4447 -643.6400422160303378 -8949.208576083402
4448 0.4448 -642.7455177611410591 -8941.280521702400
4449 0.4449 -641.8517858727361727 -8933.357246394698
4450 0.4450 -640.9588460729353301 -8925.438749621302
4451 0.4451 -640.0666978839124113 -8917.525030837602
4452 0.4452 -639.1753408278958659 -8909.616089494299
4453 0.4453 -638.2847744271692818 -8901.711925037001
4454 0.4454 -637.3949982040720670 -8893.812536906200
4455 0.4455 -636.5060116809999045 -8885.917924537400
4456 0.4456 -635.6178143804049796 -8878.028087361501
4457 0.4457 -634.7304058247966623 -8870.143024804001
4458 0.4458 -633.8437855367421889 -8862.262736285600
4459 0.4459 -632.9579530388667763 -8854.387221222201
4460 0.4460 -632.0729078538544172 -8846.516479024500
4461 0.4461 -631.1886495044482217 -8838.650509098603
4462 0.4462 -630.3051775134509853 -8830.789310845499
4463 0.4463 -629.4224914037256440 -8822.932883661400
4464 0.4464 -628.5405906981957287 -8815.081226937800
4465 0.4465 -627.6594749198458203 -8807.234340060899
4466 0.4466 -626.7791435917221179 -8799.392222412400
4467 0.4467 -625.8995962369330073 -8791.554873369299
4468 0.4468 -625.0208323786494020 -8783.722292303402
4469 0.4469 -624.1428515401050845 -8775.894478581900
4470 0.4470 -623.2656532445976154 -8768.071431567201
4471 0.4471 -622.3892370154884475 -8760.253150617100
4472 0.4472 -621.5136023762033801 -8752.439635084298
4473 0.4473 -620.6387488502333554 -8744.630884317001
4474 0.4474 -619.7646759611345715 -8736.826897658400
4475 0.4475 -618.8913832325292788 -8729.027674447298
4476 0.4476 -618.0188701881060069 -8721.233214017800
4477 0.4477 -617.1471363516201336 -8713.443515698800
4478 0.4478 -616.2761812468944527 -8705.658578814997
4479 0.4479 -615.4060043978194017 -8697.878402686500
4480 0.4480 -614.5366053283536303 -8690.102986628201
4481 0.4481 -613.6679835625246824 -8682.332329950797
4482 0.4482 -612.8001386244291098 -8674.566431960400
4483 0.4483 -611.9330700382331543 -8666.805291958099
4484 0.4484 -611.0667773281732025 -8659.048909240701
4485 0.4485 -610.2012600185561269 -8651.297283100201
4486 0.4486 -609.3365176337598541 -8643.550412824297
4487 0.4487 -608.4725496982338200 -8635.808297695898
4488 0.4488 -607.6093557364993103 -8628.070936993401
4489 0.4489 -606.7469352731501431 -8620.338329990700
4490 0.4490 -605.8852878328527822 -8612.610475956903
4491 0.4491 -605.0244129403471334 -8604.887374156900
4492 0.4492 -604.1643101204467712 -8597.169023851100
4493 0.4493 -603.3049788980395078 -8589.455424295000
4494 0.4494 -602.4464187980877341 -8581.746574740300
4495 0.4495 -601.5886293456289877 -8574.042474433500
4496 0.4496 -600.7316100657764082 -8566.343122617000
4497 0.4497 -599.8753604837190778 -8558.648518528800
4498 0.4498 -599.0198801247224765 -8550.958661402397
4499 0.4499 -598.1651685141290500 -8543.273550466700
4500 0.4500 -597.3112251773584376 -8535.593184946400
4501 0.4501 -596.4580496399080403 -8527.917564061798
4502 0.4502 -595.6056414273534756 -8520.246687028703
4503 0.4503 -594.7540000653491461 -8512.580553058498
4504 0.4504 -593.9031250796283530 -8504.919161358401
4505 0.4505 -593.0530159960038645 -8497.262511131201
4506 0.4506 -592.2036723403685983 -8489.610601575201
4507 0.4507 -591.3550936386956209 -8481.963431884498
4508 0.4508 -590.5072794170389443 -8474.321001248802
4509 0.4509 -589.6602292015338662 -8466.683308853600
4510 0.4510 -588.8139425183971980 -8459.050353880200
4511 0.4511 -587.9684188939279466 -8451.422135505400
4512 0.4512 -587.1236578545075417 -8443.798652901900
4513 0.4513 -586.2796589266005185 -8436.179905237899
4514 0.4514 -585.4364216367547442 -8428.565891677499
4515 0.4515 -584.5939455116018735 -8420.956611380800
4516 0.4516 -583.7522300778576891 -8413.352063503196
4517 0.4517 -582.9112748623226707 -8405.752247196400
4518 0.4518 -582.0710793918824493 -8398.157161607600
4519 0.4519 -581.2316431935080345 -8390.566805879698
4520 0.4520 -580.3929657942564972 -8382.981179151699
4521 0.4521 -579.5550467212709691 -8375.400280558402
4522 0.4522 -578.7178855017815522 -8367.824109230100
4523 0.4523 -577.8814816631053191 -8360.252664293501
4524 0.4524 -577.0458347326471085 -8352.685944870900
4525 0.4525 -576.2109442378995254 -8345.123950080299
4526 0.4526 -575.3768097064437370 -8337.566679036001
4527 0.4527 -574.5434306659495860 -8330.014130847700
4528 0.4528 -573.7108066441761594 -8322.466304621699
4529 0.4529 -572.8789371689721293 -8314.923199459397
4530 0.4530 -572.0478217682762079 -8307.384814458903
4531 0.4531 -571.2174599701176021 -8299.851148713798
4532 0.4532 -570.3878513026162409 -8292.322201313698
4533 0.4533 -569.5589952939833438 -8284.797971344400
4534 0.4534 -568.7308914725217619 -8277.278457887398
4535 0.4535 -567.9035393666263190 -8269.763660020501
4536 0.4536 -567.0769385047843798 -8262.253576817198
4537 0.4537 -566.2510884155761914 -8254.748207347300
4538 0.4538 -565.4259886276749967 -8247.247550676300
4539 0.4539 -564.6016386698478300 -8239.751605866200
4540 0.4540 -563.7780380709557448 -8232.260371974600
4541 0.4541 -562.9551863599542685 -8224.773848055302
4542 0.4542 -562.1330830658936293 -8217.292033158399
4543 0.4543 -561.3117277179192115 -8209.814926329800
4544 0.4544 -560.4911198452721237 -8202.342526611603
4545 0.4545 -559.6712589772894262 -8194.874833042100
4546 0.4546 -558.8521446434045856 -8187.411844655599
4547 0.4547 -558.0337763731477025 -8179.953560482500
4548 0.4548 -557.2161536961460797 -8172.499979549499
4549 0.4549 -556.3992761421246769 -8165.051100879198
4550 0.4550 -555.5831432409062245 -8157.606923490701
4551 0.4551 -554.7677545224117921 -8150.167446399002
4552 0.4552 -553.9531095166610157 -8142.732668615499
4553 0.4553 -553.1392077537728937 -8135.302589147399
4554 0.4554 -552.3260487639655594 -8127.877206998601
4555 0.4555 -551.5136320775571903 -8120.456521168999
4556 0.4556 -550.7019572249660087 -8113.040530654602
4557 0.4557 -549.8910237367108493 -8105.629234447799
4558 0.4558 -549.0808311434116149 -8098.222631537301
4559 0.4559 -548.2713789757893892 -8090.820720907697
4560 0.4560 -547.4626667646670057 -8083.423501540499
4561 0.4561 -546.6546940409693889 -8076.030972412802
4562 0.4562 -545.8474603357237811 -8068.643132498502
4563 0.4563 -545.0409651800604252 -8061.259980767700
4564 0.4564 -544.2352081052126778 -8053.881516186400
4565 0.4565 -543.4301886425174644 -8046.507737717599
4566 0.4566 -542.6259063234156201 -8039.138644319901
4567 0.4567 -541.8223606794521174 -8031.774234949098
4568 0.4568 -541.0195512422768616 -8024.414508556500
4569 0.4569 -540.2174775436445771 -8017.059464090300
4570 0.4570 -539.4161391154152625 -8009.709100494900
4571 0.4571 -538.6155354895549863 -8002.363416711003
4572 0.4572 -537.8156661981356592 -7995.022411676102
4573 0.4573 -537.0165307733357167 -7987.686084323599
4574 0.4574 -536.2181287474403462 -7980.354433583601
4575 0.4575 -535.4204596528420552 -7973.027458382498
4576 0.4576 -534.6235230220407857 -7965.705157643100
4577 0.4577 -533.8273183876443682 -7958.387530284999
4578 0.4578 -533.0318452823689768 -7951.074575223800
4579 0.4579 -532.2371032390392429 -7943.766291371998
4580 0.4580 -531.4430917905887100 -7936.462677638097
4581 0.4581 -530.6498104700604017 -7929.163732927500
4582 0.4582 -529.8572588106069361 -7921.869456141900
4583 0.4583 -529.0654363454908662 -7914.579846179498
4584 0.4584 -528.2743426080851350 -7907.294901935198
4585 0.4585 -527.4839771318734165 -7900.014622300198
4586 0.4586 -526.6943394504503431 -7892.739006162399
4587 0.4587 -525.9054290975219601 -7885.468052406100
4588 0.4588 -525.1172456069060672 -7878.201759912503
4589 0.4589 -524.3297885125324456 -7870.940127558799
4590 0.4590 -523.5430573484435399 -7863.683154219299
4591 0.4591 -522.7570516487943451 -7856.430838764700
4592 0.4592 -521.9717709478529741 -7849.183180062199
4593 0.4593 -521.1872147800011135 -7841.940176975801
4594 0.4594 -520.4033826797340225 -7834.701828366000
4595 0.4595 -519.6202741816612161 -7827.468133089998
4596 0.4596 -518.8378888205066914 -7820.239090001502
4597 0.4597 -518.0562261311090424 -7813.014697951203
4598 0.4598 -517.2752856484221411 -7805.794955785899
4599 0.4599 -516.4950669075153655 -7798.579862349401
4600 0.4600 -515.7155694435738269 -7791.369416482503
4601 0.4601 -514.9367927918985970 -7784.163617021899
4602 0.4602 -514.1587364879073903 -7776.962462801799
4603 0.4603 -513.3814000671346776 -7769.765952652600
4604 0.4604 -512.6047830652319135 -7762.574085401600
4605 0.4605 -511.8288850179682186 -7755.386859872800
4606 0.4606 -511.0537054612302086 -7748.204274887001
4607 0.4607 -510.2792439310227905 -7741.026329261600
4608 0.4608 -509.5054999634691626 -7733.853021810999
4609 0.4609 -508.7324730948113256 -7726.684351346103
4610 0.4610 -507.9601628614103106 -7719.520316674600
4611 0.4611 -507.1885687997465197 -7712.360916601298
4612 0.4612 -506.4176904464200675 -7705.206149927501
4613 0.4613 -505.6475273381511215 -7698.056015451297
4614 0.4614 -504.8780790117801871 -7690.910511967799
4615 0.4615 -504.1093450042683344 -7683.769638268699
4616 0.4616 -503.3413248526977668 -7676.633393142798
4617 0.4617 -502.5740180942718780 -7669.501775375502
4618 0.4618 -501.8074242663156497 -7662.374783749197
4619 0.4619 -501.0415429062760495 -7655.252417043099
4620 0.4620 -500.2763735517222017 -7648.134674033299
4621 0.4621 -499.5119157403458985 -7641.021553492799
4622 0.4622 -498.7481690099617140 -7633.913054191300
4623 0.4623 -497.9851328985073451 -7626.809174895701
4624 0.4624 -497.2228069440440663 -7619.709914369701
4625 0.4625 -496.4611906847569003 -7612.615271373801
4626 0.4626 -495.7002836589549588 -7605.525244665499
4627 0.4627 -494.9400854050717271 -7598.439832999400
4628 0.4628 -494.1805954616654049 -7591.359035126701
4629 0.4629 -493.4218133674193041 -7584.282849795800
4630 0.4630 -492.6637386611419061 -7577.211275752103
4631 0.4631 -491.9063708817674296 -7570.144311737902
4632 0.4632 -491.1497095683558882 -7563.081956492500
4633 0.4633 -490.3937542600936581 -7556.024208751900
4634 0.4634 -489.6385044962935922 -7548.971067249797
4635 0.4635 -488.8839598163953042 -7541.922530715998
4636 0.4636 -488.1301197599655666 -7534.878597878203
4637 0.4637 -487.3769838666986516 -7527.839267460502
4638 0.4638 -486.6245516764163881 -7520.804538184399
4639 0.4639 -485.8728227290687300 -7513.774408768200
4640 0.4640 -485.1217965647339270 -7506.748877927399
4641 0.4641 -484.3714727236188082 -7499.727944374601
4642 0.4642 -483.6218507460591240 -7492.711606819401
4643 0.4643 -482.8729301725197161 -7485.699863968301
4644 0.4644 -482.1247105435950289 -7478.692714525299
4645 0.4645 -481.3771914000092238 -7471.690157191199
4646 0.4646 -480.6303722826164631 -7464.692190663998
4647 0.4647 -479.8842527324013076 -7457.698813638901
4648 0.4648 -479.1388322904789447 -7450.710024807900
4649 0.4649 -478.3941104980955288 -7443.725822860601
4650 0.4650 -477.6500868966283520 -7436.746206483400
4651 0.4651 -476.9067610275861853 -7429.771174360103
4652 0.4652 -476.1641324326096196 -7422.800725171401
4653 0.4653 -475.4222006534712932 -7415.834857595299
4654 0.4654 -474.6809652320761757 -7408.873570306998
4655 0.4655 -473.9404257104618523 -7401.916861979098
4656 0.4656 -473.2005816307988653 -7394.964731280801
4657 0.4657 -472.4614325353908839 -7388.017176879002
4658 0.4658 -471.7229779666750460 -7381.074197437902
4659 0.4659 -470.9852174672222418 -7374.135791618603
4660 0.4660 -470.2481505797373416 -7367.201958079400
4661 0.4661 -469.5117768470595934 -7360.272695476098
4662 0.4662 -468.7760958121626800 -7353.348002461702
4663 0.4663 -468.0411070181552873 -7346.427877686201
4664 0.4664 -467.3068100082811043 -7339.512319797403
4665 0.4665 -466.5732043259192210 -7332.601327439799
4666 0.4666 -465.8402895145844695 -7325.694899255301
4667 0.4667 -465.1080651179275378 -7318.793033883499
4668 0.4668 -464.3765306797353105 -7311.895729960801
4669 0.4669 -463.6456857439312103 -7305.002986121199
4670 0.4670 -462.9155298545753681 -7298.114800996100
4671 0.4671 -462.1860625558648508 -7291.231173213801
4672 0.4672 -461.4572833921341157 -7284.352101400400
4673 0.4673 -460.7291919078551246 -7277.477584179000
4674 0.4674 -460.0017876476376841 -7270.607620170202
4675 0.4675 -459.2750701562295603 -7263.742207992000
4676 0.4676 -458.5490389785169896 -7256.881346259699
4677 0.4677 -457.8236936595246789 -7250.025033586200
4678 0.4678 -457.0990337444163174 -7243.173268581300
4679 0.4679 -456.3750587784946333 -7236.326049852498
4680 0.4680 -455.6517683072017917 -7229.483376004799
4681 0.4681 -454.9291618761195082 -7222.645245640600
4682 0.4682 -454.2072390309695038 -7215.811657359300
4683 0.4683 -453.4859993176136186 -7208.982609758201
4684 0.4684 -452.7654422820540958 -7202.158101431902
4685 0.4685 -452.0455674704338662 -7195.338130972203
4686 0.4686 -451.3263744290368322 -7188.522696968801
4687 0.4687 -450.6078627042879816 -7181.711798008502
4688 0.4688 -449.8900318427537854 -7174.905432675601
4689 0.4689 -449.1728813911423686 -7168.103599552200
4690 0.4690 -448.4564108963039075 -7161.306297217401
4691 0.4691 -447.7406199052306306 -7154.513524247999
4692 0.4692 -447.0255079650572725 -7147.725279218601
4693 0.4693 -446.3110746230613017 -7140.941560700798
4694 0.4694 -445.5973194266630344 -7134.162367264100
4695 0.4695 -444.8842419234260888 -7127.387697475300
4696 0.4696 -444.1718416610573854 -7120.617549898601
4697 0.4697 -443.4601181874076588 -7113.851923096401
4698 0.4698 -442.7490710504714571 -7107.090815627802
4699 0.4699 -442.0386997983875403 -7100.334226050003
4700 0.4700 -441.3290039794391646 -7093.582152917501
4701 0.4701 -440.6199831420541386 -7086.834594782700
4702 0.4702 -439.9116368348052220 -7080.091550195099
4703 0.4703 -439.2039646064103522 -7073.353017702299
4704 0.4704 -438.4969660057328156 -7066.618995848898
4705 0.4705 -437.7906405817814743 -7059.889483177700
4706 0.4706 -437.0849878837111646 -7053.164478228900
4707 0.4707 -436.3800074608226964 -7046.443979540101
4708 0.4708 -435.6756988625633653 -7039.727985646798
4709 0.4709 -434.9720616385269523 -7033.016495081902
4710 0.4710 -434.2690953384540649 -7026.309506376099
4711 0.4711 -433.5667995122323646 -7019.607018057897
4712 0.4712 -432.8651737098967942 -7012.909028653103
4713 0.4713 -432.1642174816298620 -7006.215536685300
4714 0.4714 -431.4639303777618125 -6999.526540675903
4715 0.4715 -430.7643119487707963 -6992.842039143899
4716 0.4716 -430.0653617452833259 -6986.162030605999
4717 0.4717 -429.3670793180742180 -6979.486513576398
4718 0.4718 -428.6694642180670485 -6972.815486567401
4719 0.4719 -427.9725159963342662 -6966.148948088699
4720 0.4720 -427.2762342040974204 -6959.486896647897
4721 0.4721 -426.5806183927275583 -6952.829330749799
4722 0.4722 -425.8856681137451687 -6946.176248897998
4723 0.4723 -425.1913829188206364 -6939.527649592703
4724 0.4724 -424.4977623597743559 -6932.883531332598
4725 0.4725 -423.8048059885770158 -6926.243892613798
4726 0.4726 -423.1125133573498260 -6919.608731930301
4727 0.4727 -422.4208840183646316 -6912.978047773900
4728 0.4728 -421.7299175240442537 -6906.351838634102
4729 0.4729 -421.0396134269626600 -6899.730102998001
4730 0.4730 -420.3499712798451924 -6893.112839351001
4731 0.4731 -419.6609906355688508 -6886.500046175901
4732 0.4732 -418.9726710471624074 -6879.891721953201
4733 0.4733 -418.2850120678066901 -6873.287865161597
4734 0.4734 -417.5980132508347538 -6866.688474277602
4735 0.4735 -416.9116741497321073 -6860.093547775101
4736 0.4736 -416.2259943181370545 -6853.503084126201
4737 0.4737 -415.5409733098406946 -6846.917081800799
4738 0.4738 -414.8566106787873196 -6840.335539266402
4739 0.4739 -414.1729059790745282 -6833.758454988900
4740 0.4740 -413.4898587649535102 -6827.185827431502
4741 0.4741 -412.8074685908291599 -6820.617655055597
4742 0.4742 -412.1257350112603604 -6814.053936320299
4743 0.4743 -411.4446575809602109 -6807.494669682699
4744 0.4744 -410.7642358547961976 -6800.939853597898
4745 0.4745 -410.0844693877903637 -6794.389486518499
4746 0.4746 -409.4053577351196509 -6787.843566895601
4747 0.4747 -408.7269004521160127 -6781.302093177601
4748 0.4748 -408.0490970942665854 -6774.765063811301
4749 0.4749 -407.3719472172139717 -6768.232477241199
4750 0.4750 -406.6954503767564120 -6761.704331909899
4751 0.4751 -406.0196061288480109 -6755.180626257599
4752 0.4752 -405.3444140295989655 -6748.661358722900
4753 0.4753 -404.6698736352757351 -6742.146527741999
4754 0.4754 -403.9959845023011553 -6735.636131749401
4755 0.4755 -403.3227461872548361 -6729.130169177199
4756 0.4756 -402.6501582468732181 -6722.628638455699
4757 0.4757 -401.9782202380498006 -6716.131538013200
4758 0.4758 -401.3069317178353685 -6709.638866276000
4759 0.4759 -400.6362922434381630 -6703.150621668199
4760 0.4760 -399.9663013722241658 -6696.666802612297
4761 0.4761 -399.2969586617171558 -6690.187407528399
4762 0.4762 -398.6282636695989936 -6683.712434834699
4763 0.4763 -397.9602159537098487 -6677.241882947801
4764 0.4764 -397.2928150720483700 -6670.775750281900
4765 0.4765 -396.6260605827717995 -6664.314035249397
4766 0.4766 -395.9599520441963136 -6657.856736260801
4767 0.4767 -395.2944890147970227 -6651.403851724601
4768 0.4768 -394.6296710532084262 -6644.955380047300
4769 0.4769 -393.9654977182243556 -6638.511319633802
4770 0.4770 -393.3019685687983156 -6632.071668886503
4771 0.4771 -392.6390831640436545 -6625.636426206402
4772 0.4772 -391.9768410632337350 -6619.205589992402
4773 0.4773 -391.3152418258020475 -6612.779158641402
4774 0.4774 -390.6542850113425516 -6606.357130548600
4775 0.4775 -389.9939701796097893 -6599.939504107202
4776 0.4776 -389.3342968905189991 -6593.526277708399
4777 0.4777 -388.6752647041464570 -6587.117449741898
4778 0.4778 -388.0168731807295899 -6580.713018595099
4779 0.4779 -387.3591218806671463 -6574.312982653799
4780 0.4780 -386.7020103645193672 -6567.917340301799
4781 0.4781 -386.0455381930082126 -6561.526089921197
4782 0.4782 -385.3897049270175330 -6555.139229892200
4783 0.4783 -384.7345101275932961 -6548.756758593001
4784 0.4784 -384.0799533559436441 -6542.378674400301
4785 0.4785 -383.4260341734391773 -6536.004975688702
4786 0.4786 -382.7727521416131822 -6529.635660831002
4787 0.4787 -382.1201068221616879 -6523.270728198400
4788 0.4788 -381.4680977769437504 -6516.910176160098
4789 0.4789 -380.8167245679815665 -6510.554003083602
4790 0.4790 -380.1659867574606437 -6504.202207334598
4791 0.4791 -379.5158839077300854 -6497.854787276900
4792 0.4792 -378.8664155813025900 -6491.511741272801
4793 0.4793 -378.2175813408548493 -6485.173067682501
4794 0.4794 -377.5693807492274914 -6478.838764864600
4795 0.4795 -376.9218133694254789 -6472.508831176001
4796 0.4796 -376.2748787646181086 -6466.183264971700
4797 0.4797 -375.6285764981392958 -6459.862064605100
4798 0.4798 -374.9829061334876315 -6453.545228427800
4799 0.4799 -374.3378672343267795 -6447.232754789698
4800 0.4800 -373.6934593644853635 -6440.924642038701
4801 0.4801 -373.0496820879573647 -6434.620888521500
4802 0.4802 -372.4065349689021218 -6428.321492582800
4803 0.4803 -371.7640175716447288 -6422.026452565398
4804 0.4804 -371.1221294606759216 -6415.735766810898
4805 0.4805 -370.4808702006524186 -6409.449433658699
4806 0.4806 -369.8402393563971486 -6403.167451446698
4807 0.4807 -369.2002364928992506 -6396.889818511401
4808 0.4808 -368.5608611753143578 -6390.616533187000
4809 0.4809 -367.9221129689646546 -6384.347593806600
4810 0.4810 -367.2839914393392178 -6378.082998701602
4811 0.4811 -366.6464961520940733 -6371.822746201300
4812 0.4812 -366.0096266730523098 -6365.566834633801
4813 0.4813 -365.3733825682043630 -6359.315262325299
4814 0.4814 -364.7377634037080725 -6353.068027600602
4815 0.4815 -364.1027687458889091 -6346.825128782602
4816 0.4816 -363.4683981612401453 -6340.586564192701
4817 0.4817 -362.8346512164229694 -6334.352332150802
4818 0.4818 -362.2015274782666552 -6328.122430975000
4819 0.4819 -361.5690265137688471 -6321.896858981700
4820 0.4820 -360.9371478900954457 -6315.675614486099
4821 0.4821 -360.3058911745810633 -6309.458695801499
4822 0.4822 -359.6752559347290230 -6303.246101239700
4823 0.4823 -359.0452417382114731 -6297.037829110901
4824 0.4824 -358.4158481528697280 -6290.833877723600
4825 0.4825 -357.7870747467143246 -6284.634245384999
4826 0.4826 -357.1589210879250800 -6278.438930400402
4827 0.4827 -356.5313867448513747 -6272.247931074002
4828 0.4828 -355.9044712860122672 -6266.061245708099
4829 0.4829 -355.2781742800967208 -6259.878872603298
4830 0.4830 -354.6524952959636039 -6253.700810059299
4831 0.4831 -354.0274339026419739 -6247.527056373498
4832 0.4832 -353.4029896693311912 -6241.357609842200
4833 0.4833 -352.7791621654010328 -6235.192468760401
4834 0.4834 -352.1559509603919764 -6229.031631420899
4835 0.4835 -351.5333556240151438 -6222.875096115600
4836 0.4836 -350.9113757261526416 -6216.722861134698
4837 0.4837 -350.2900108368575616 -6210.574924766899
4838 0.4838 -349.6692605263542646 -6204.431285299099
4839 0.4839 -349.0491243650384376 -6198.291941017398
4840 0.4840 -348.4296019234772643 -6192.156890205799
4841 0.4841 -347.8106927724095954 -6186.026131147200
4842 0.4842 -347.1923964827461191 -6179.899662122702
4843 0.4843 -346.5747126255693615 -6173.777481412100
4844 0.4844 -345.9576407721340843 -6167.659587293998
4845 0.4845 -345.3411804938671139 -6161.545978045098
4846 0.4846 -344.7253313623677968 -6155.436651941001
4847 0.4847 -344.1100929494079992 -6149.331607255501
4848 0.4848 -343.4954648269321638 -6143.230842261399
4849 0.4849 -342.8814465670575942 -6137.134355229799
4850 0.4850 -342.2680377420745685 -6131.042144430601
4851 0.4851 -341.6552379244464532 -6124.954208131801
4852 0.4852 -341.0430466868098165 -6118.870544600401
4853 0.4853 -340.4314636019747127 -6112.791152102001
4854 0.4854 -339.8204882429245686 -6106.716028900702
4855 0.4855 -339.2101201828165813 -6100.645173259099
4856 0.4856 -338.6003589949817183 -6094.578583438602
4857 0.4857 -337.9912042529248311 -6088.516257699101
4858 0.4858 -337.3826555303249393 -6082.458194299199
4859 0.4859 -336.7747124010351740 -6076.404391496199
4860 0.4860 -336.1673744390830620 -6070.354847545599
4861 0.4861 -335.5606412186706962 -6064.309560702099
4862 0.4862 -334.9545123141746785 -6058.268529218700
4863 0.4863 -334.3489873001464048 -6052.231751347301
4864 0.4864 -333.7440657513121209 -6046.199225338099
4865 0.4865 -333.1397472425732076 -6040.170949440399
4866 0.4866 -332.5360313490061230 -6034.146921901700
4867 0.4867 -331.9329176458626307 -6028.127140968501
4868 0.4868 -331.3304057085699128 -6022.111604886000
4869 0.4869 -330.7284951127307409 -6016.100311897899
4870 0.4870 -330.1271854341235326 -6010.093260246602
4871 0.4871 -329.5264762487025223 -6004.090448173300
4872 0.4872 -328.9263671325979885 -5998.091873917898
4873 0.4873 -328.3268576621161401 -5992.097535718798
4874 0.4874 -327.7279474137395141 -5986.107431813500
4875 0.4875 -327.1296359641269191 -5980.121560437899
4876 0.4876 -326.5319228901137194 -5974.139919826499
4877 0.4877 -325.9348077687117211 -5968.162508213099
4878 0.4878 -325.3382901771095703 -5962.189323829600
4879 0.4879 -324.7423696926727530 -5956.220364907098
4880 0.4880 -324.1470458929436518 -5950.255629675001
4881 0.4881 -323.5523183556418303 -5944.295116361898
4882 0.4882 -322.9581866586639762 -5938.338823194801
4883 0.4883 -322.3646503800842424 -5932.386748399802
4884 0.4884 -321.7717090981541901 -5926.438890201500
4885 0.4885 -321.1793623913029592 -5920.495246823299
4886 0.4886 -320.5876098381374391 -5914.555816487398
4887 0.4887 -319.9964510174423253 -5908.620597414802
4888 0.4888 -319.4058855081802903 -5902.689587825400
4889 0.4889 -318.8159128894921537 -5896.762785937699
4890 0.4890 -318.2265327406968254 -5890.840189969000
4891 0.4891 -317.6377446412915901 -5884.921798135701
4892 0.4892 -317.0495481709521641 -5879.007608652400
4893 0.4893 -316.4619429095328655 -5873.097619733200
4894 0.4894 -315.8749284370666714 -5867.191829590700
4895 0.4895 -315.2885043337653315 -5861.290236436098
4896 0.4896 -314.7026701800195383 -5855.392838480002
4897 0.4897 -314.1174255563989846 -5849.499633931098
4898 0.4898 -313.5327700436525333 -5843.610620997599
4899 0.4899 -312.9487032227083319 -5837.725797886100
4900 0.4900 -312.3652246746739252 -5831.845162802401
4901 0.4901 -311.7823339808362562 -5825.968713950901
4902 0.4902 -311.2000307226619498 -5820.096449534800
4903 0.4903 -310.6183144817973698 -5814.228367756501
4904 0.4904 -310.0371848400686758 -5808.364466816900
4905 0.4905 -309.4566413794820505 -5802.504744916001
4906 0.4906 -308.8766836822236428 -5796.649200252597
4907 0.4907 -308.2973113306597952 -5790.797831024300
4908 0.4908 -307.7185239073372145 -5784.950635427802
4909 0.4909 -307.1403209949829147 -5779.107611658499
4910 0.4910 -306.5627021765044447 -5773.268757910901
4911 0.4911 -305.9856670349900014 -5767.434072378201
4912 0.4912 -305.4092151537084874 -5761.603553252500
4913 0.4913 -304.8333461161096238 -5755.777198724998
4914 0.4914 -304.2580595058240647 -5749.955006985700
4915 0.4915 -303.6833549066636238 -5744.136976223499
4916 0.4916 -303.1092319026211612 -5738.323104626301
4917 0.4917 -302.5356900778708109 -5732.513390380800
4918 0.4918 -301.9627290167680940 -5726.707831673000
4919 0.4919 -301.3903483038500895 -5720.906426687299
4920 0.4920 -300.8185475238353206 -5715.109173607600
4921 0.4921 -300.2473262616241527 -5709.316070616200
4922 0.4922 -299.6766841022986227 -5703.527115894698
4923 0.4923 -299.1066206311227234 -5697.742307623799
4924 0.4924 -298.5371354335424030 -5691.961643982801
4925 0.4925 -297.9682280951857365 -5686.185123150199
4926 0.4926 -297.3998982018630386 -5680.412743303401
4927 0.4927 -296.8321453395669209 -5674.644502618799
4928 0.4928 -296.2649690944724057 -5668.880399271698
4929 0.4929 -295.6983690529369824 -5663.120431436602
4930 0.4930 -295.1323448015008353 -5657.364597286900
4931 0.4931 -294.5668959268867297 -5651.612894994798
4932 0.4932 -294.0020220160004101 -5645.865322732001
4933 0.4933 -293.4377226559303722 -5640.121878668500
4934 0.4934 -292.8739974339482615 -5634.382560974000
4935 0.4935 -292.3108459375087023 -5628.647367816799
4936 0.4936 -291.7482677542496390 -5622.916297364300
4937 0.4937 -291.1862624719922792 -5617.189347783198
4938 0.4938 -290.6248296787412073 -5611.466517238799
4939 0.4939 -290.0639689626844984 -5605.747803895601
4940 0.4940 -289.5036799121938316 -5600.033205917502
4941 0.4941 -288.9439621158246041 -5594.322721467001
4942 0.4942 -288.3848151623159879 -5588.616348705602
4943 0.4943 -287.8262386405909865 -5582.914085794298
4944 0.4944 -287.2682321397566056 -5577.215930892899
4945 0.4945 -286.7107952491039669 -5571.521882160201
4946 0.4946 -286.1539275581082507 -5565.831937754301
4947 0.4947 -285.5976286564289239 -5560.146095832000
4948 0.4948 -285.0418981339098536 -5554.464354549598
4949 0.4949 -284.4867355805792499 -5548.786712062200
4950 0.4950 -283.9321405866499504 -5543.113166524199
4951 0.4951 -283.3781127425193063 -5537.443716088901
4952 0.4952 -282.8246516387694101 -5531.778358908801
4953 0.4953 -282.2717568661672090 -5526.117093135301
4954 0.4954 -281.7194280156644481 -5520.459916919499
4955 0.4955 -281.1676646783979550 -5514.806828410899
4956 0.4956 -280.6164664456894684 -5509.157825758501
4957 0.4957 -280.0658329090460370 -5503.512907110402
4958 0.4958 -279.5157636601598483 -5497.872070613799
4959 0.4959 -278.9662582909083994 -5492.235314414798
4960 0.4960 -278.4173163933547244 -5486.602636659001
4961 0.4961 -277.8689375597472235 -5480.974035491001
4962 0.4962 -277.3211213825199479 -5475.349509054402
4963 0.4963 -276.7738674542925992 -5469.729055492200
4964 0.4964 -276.2271753678706432 -5464.112672946399
4965 0.4965 -275.6810447162454238 -5458.500359558100
4966 0.4966 -275.1354750925941062 -5452.892113467702
4967 0.4967 -274.5904660902800174 -5447.287932814599
4968 0.4968 -274.0460173028524196 -5441.687815737600
4969 0.4969 -273.5021283240467938 -5436.091760374600
4970 0.4970 -272.9587987477849538 -5430.499764862499
4971 0.4971 -272.4160281681749325 -5424.911827337599
4972 0.4972 -271.8738161795112660 -5419.327945935302
4973 0.4973 -271.3321623762749937 -5413.748118790201
4974 0.4974 -270.7910663531336581 -5408.172344036000
4975 0.4975 -270.2505277049415895 -5402.600619805899
4976 0.4976 -269.7105460267396779 -5397.032944231802
4977 0.4977 -269.1711209137558285 -5391.469315445398
4978 0.4978 -268.6322519614046769 -5385.909731577100
4979 0.4979 -268.0939387652879873 -5380.354190756902
4980 0.4980 -267.5561809211944251 -5374.802691113800
4981 0.4981 -267.0189780250998979 -5369.255230776200
4982 0.4982 -266.4823296731674986 -5363.711807871501
4983 0.4983 -265.9462354617476194 -5358.172420526402
4984 0.4984 -265.4106949873779513 -5352.637066867001
4985 0.4985 -264.8757078467836550 -5347.105745018702
4986 0.4986 -264.3412736368774176 -5341.578453105700
4987 0.4987 -263.8073919547595665 -5336.055189251800
4988 0.4988 -263.2740623977179553 -5330.535951580199
4989 0.4989 -262.7412845632283052 -5325.020738212899
4990 0.4990 -262.2090580489540912 -5319.509547271698
4991 0.4991 -261.6773824527466559 -5314.002376877099
4992 0.4992 -261.1462573726453229 -5308.499225149399
4993 0.4993 -260.6156824068774540 -5303.000090207801
4994 0.4994 -260.0856571538585058 -5297.504970171001
4995 0.4995 -259.5561812121920866 -5292.013863156999
4996 0.4996 -259.0272541806700701 -5286.526767282799
4997 0.4997 -258.4988756582726523 -5281.043680664998
4998 0.4998 -257.9710452441684083 -5275.564601419499
4999 0.4999 -257.4437625377143490 -5270.089527661201
5000 0.5000 -256.9170271384560920 -5264.618457504501
5001 0.5001 -256.3908386461276905 -5259.151389063401
5002 0.5002 -255.8651966606519750 -5253.688320450701
5003 0.5003 -255.3401007821404960 -5248.229249778700
5004 0.5004 -254.8155506108936095 -5242.774175159200
5005 0.5005 -254.2915457474004768 -5237.323094703201
5006 0.5006 -253.7680857923392637 -5231.876006520799
5007 0.5007 -253.2451703465771402 -5226.432908721899
5008 0.5008 -252.7227990111702809 -5220.993799415503
5009 0.5009 -252.2009713873640067 -5215.558676709799
5010 0.5010 -251.6796870765928986 -5210.127538712599
5011 0.5011 -251.1589456804807128 -5204.700383530901
5012 0.5012 -250.6387468008406074 -5199.277209271098
5013 0.5013 -250.1190900396751147 -5193.858014038999
5014 0.5014 -249.5999749991761973 -5188.442795939598
5015 0.5015 -249.0814012817253342 -5183.031553077502
5016 0.5016 -248.5633684898936338 -5177.624283556401
5017 0.5017 -248.0458762264418340 -5172.220985479698
5018 0.5018 -247.5289240943203595 -5166.821656949900
5019 0.5019 -247.0125116966694065 -5161.426296069001
5020 0.5020 -246.4966386368190285 -5156.034900938501
5021 0.5021 -245.9813045182891642 -5150.647469658899
5022 0.5022 -245.4665089447896946 -5145.264000330699
5023 0.5023 -244.9522515202205000 -5139.884491053101
5024 0.5024 -244.4385318486715732 -5134.508939925301
5025 0.5025 -243.9253495344230203 -5129.137345045599
5026 0.5026 -243.4127041819451449 -5123.769704511702
5027 0.5027 -242.9005953958985060 -5118.406016420900
5028 0.5028 -242.3890227811339741 -5113.046278869799
5029 0.5029 -241.8779859426927885 -5107.690489954199
5030 0.5030 -241.3674844858065853 -5102.338647769899
5031 0.5031 -240.8575180158975115 -5096.990750411502
5032 0.5032 -240.3480861385782532 -5091.646795973500
5033 0.5033 -239.8391884596520924 -5086.306782549500
5034 0.5034 -239.3308245851129925 -5080.970708232702
5035 0.5035 -238.8229941211455696 -5075.638571115900
5036 0.5036 -238.3156966741252347 -5070.310369290899
5037 0.5037 -237.8089318506182224 -5064.986100849499
5038 0.5038 -237.3026992573816187 -5059.665763882502
5039 0.5039 -236.7969985013634755 -5054.349356480399
5040 0.5040 -236.2918291897028098 -5049.036876733198
5041 0.5041 -235.7871909297296327 -5043.728322730100
5042 0.5042 -235.2830833289651196 -5038.423692560000
5043 0.5043 -234.7795059951215535 -5033.122984311301
5044 0.5044 -234.2764585361024103 -5027.826196071601
5045 0.5045 -233.7739405600024156 -5022.533325928400
5046 0.5046 -233.2719516751075730 -5017.244371968400
5047 0.5047 -232.7704914898952779 -5011.959332277702
5048 0.5048 -232.2695596130342892 -5006.678204942298
5049 0.5049 -231.7691556533848143 -5001.400988047202
5050 0.5050 -231.2692792199985945 -4996.127679677298
5051 0.5051 -230.7699299221189051 -4990.858277916499
5052 0.5052 -230.2711073691806405 -4985.592780849000
5053 0.5053 -229.7728111708103143 -4980.331186557798
5054 0.5054 -229.2750409368261444 -4975.073493125799
5055 0.5055 -228.7777962772381102 -4969.819698635101
5056 0.5056 -228.2810768022479806 -4964.569801167600
5057 0.5057 -227.7848821222493712 -4959.323798804700
5058 0.5058 -227.2892118478277723 -4954.081689627199
5059 0.5059 -226.7940655897606348 -4948.843471715400
5060 0.5060 -226.2994429590173979 -4943.609143149401
5061 0.5061 -225.8053435667594897 -4938.378702008598
5062 0.5062 -225.3117670243404689 -4933.152146371998
5063 0.5063 -224.8187129433059681 -4927.929474318098
5064 0.5064 -224.3261809353938077 -4922.710683925099
5065 0.5065 -223.8341706125340238 -4917.495773270599
5066 0.5066 -223.3426815868488973 -4912.284740431798
5067 0.5067 -222.8517134706530385 -4907.077583485501
5068 0.5068 -222.3612658764533592 -4901.874300508001
5069 0.5069 -221.8713384169491860 -4896.674889575301
5070 0.5070 -221.3819307050322891 -4891.479348762799
5071 0.5071 -220.8930423537868819 -4886.287676145601
5072 0.5072 -220.4046729764896781 -4881.099869798300
5073 0.5073 -219.9168221866100055 -4875.915927794998
5074 0.5074 -219.4294895978097770 -4870.735848209599
5075 0.5075 -218.9426748239435199 -4865.559629115600
5076 0.5076 -218.4563774790584603 -4860.387268585799
5077 0.5077 -217.9705971773945237 -4855.218764692701
5078 0.5078 -217.4853335333844484 -4850.054115508798
5079 0.5079 -217.0005861616537288 -4844.893319105498
5080 0.5080 -216.5163546770207290 -4839.736373554300
5081 0.5081 -216.0326386944966828 -4834.583276926402
5082 0.5082 -215.5494378292857789 -4829.434027291900
5083 0.5083 -215.0667516967851043 -4824.288622721500
5084 0.5084 -214.5845799125847861 -4819.147061284799
5085 0.5085 -214.1029220924679919 -4814.009341051198
5086 0.5086 -213.6217778524109292 -4808.875460089901
5087 0.5087 -213.1411468085829597 -4803.745416469601
5088 0.5088 -212.6610285773465421 -4798.619208258599
5089 0.5089 -212.1814227752573743 -4793.496833524801
5090 0.5090 -211.7023290190643365 -4788.378290335799
5091 0.5091 -211.2237469257096052 -4783.263576759098
5092 0.5092 -210.7456761123285958 -4778.152690861200
5093 0.5093 -210.2681161962500767 -4773.045630708999
5094 0.5094 -209.7910667949961976 -4767.942394368500
5095 0.5095 -209.3145275262824896 -4762.842979905497
5096 0.5096 -208.8384980080179218 -4757.747385385701
5097 0.5097 -208.3629778583049301 -4752.655608874300
5098 0.5098 -207.8879666954394168 -4747.567648435901
5099 0.5099 -207.4134641379108643 -4742.483502135099
5100 0.5100 -206.9394698044023073 -4737.403168036100
5101 0.5101 -206.4659833137903604 -4732.326644202802
5102 0.5102 -205.9930042851452754 -4727.253928698699
5103 0.5103 -205.5205323377309981 -4722.185019586901
5104 0.5104 -205.0485670910051397 -4717.119914930499
5105 0.5105 -204.5771081646190055 -4712.058612791901
5106 0.5106 -204.1061551784177368 -4707.001111233501
5107 0.5107 -203.6357077524401973 -4701.947408317101
5108 0.5108 -203.1657655069191151 -4696.897502104499
5109 0.5109 -202.6963280622810260 -4691.851390657099
5110 0.5110 -202.2273950391463870 -4686.809072035901
5111 0.5111 -201.7589660583295199 -4681.770544301600
5112 0.5112 -201.2910407408386959 -4676.735805514800
5113 0.5113 -200.8236187078761645 -4671.704853735700
5114 0.5114 -200.3566995808381819 -4666.677687024099
5115 0.5115 -199.8902829813149822 -4661.654303439698
5116 0.5116 -199.4243685310908916 -4656.634701042001
5117 0.5117 -198.9589558521442996 -4651.618877889799
5118 0.5118 -198.4940445666477160 -4646.606832042102
5119 0.5119 -198.0296342969677426 -4641.598561557399
5120 0.5120 -197.5657246656651864 -4636.594064493998
5121 0.5121 -197.1023152954950035 -4631.593338909899
5122 0.5122 -196.6394058094063553 -4626.596382862799
5123 0.5123 -196.1769958305426940 -4621.603194410300
5124 0.5124 -195.7150849822417058 -4616.613771609498
5125 0.5125 -195.2536728880353394 -4611.628112517601
5126 0.5126 -194.7927591716498910 -4606.646215191100
5127 0.5127 -194.3323434570060044 -4601.668077686700
5128 0.5128 -193.8724253682186429 -4596.693698060599
5129 0.5129 -193.4130045295971740 -4591.723074369000
5130 0.5130 -192.9540805656453415 -4586.756204667399
5131 0.5131 -192.4956531010614071 -4581.793087011498
5132 0.5132 -192.0377217607380089 -4576.833719456599
5133 0.5133 -191.5802861697623030 -4571.878100057798
5134 0.5134 -191.1233459534159067 -4566.926226870199
5135 0.5135 -190.6669007371749842 -4561.978097948200
5136 0.5136 -190.2109501467102461 -4557.033711346301
5137 0.5137 -189.7554938078869782 -4552.093065118899
5138 0.5138 -189.3005313467650410 -4547.156157319800
5139 0.5139 -188.8460623895988988 -4542.222986003002
5140 0.5140 -188.3920865628376475 -4537.293549222000
5141 0.5141 -187.9386034931250435 -4532.367845030301
5142 0.5142 -187.4856128072994750 -4527.445871481001
5143 0.5143 -187.0331141323940471 -4522.527626627301
5144 0.5144 -186.5811070956365825 -4517.613108521900
5145 0.5145 -186.1295913244496205 -4512.702315217299
5146 0.5146 -185.6785664464504464 -4507.795244766201
5147 0.5147 -185.2280320894510908 -4502.891895220799
5148 0.5148 -184.7779878814583867 -4497.992264633100
5149 0.5149 -184.3284334506739697 -4493.096351055101
5150 0.5150 -183.8793684254943059 -4488.204152538301
5151 0.5151 -183.4307924345106642 -4483.315667134601
5152 0.5152 -182.9827051065091723 -4478.430892895100
5153 0.5153 -182.5351060704708459 -4473.549827871298
5154 0.5154 -182.0879949555715882 -4468.672470113901
5155 0.5155 -181.6413713911821901 -4463.798817674198
5156 0.5156 -181.1952350068683586 -4458.928868602499
5157 0.5157 -180.7495854323907452 -4454.062620949800
5158 0.5158 -180.3044222977049458 -4449.200072766198
5159 0.5159 -179.8597452329615294 -4444.341222102101
5160 0.5160 -179.4155538685060378 -4439.486067007800
5161 0.5161 -178.9718478348789859 -4434.634605533001
5162 0.5162 -178.5286267628159464 -4429.786835727702
5163 0.5163 -178.0858902832474939 -4424.942755641599
5164 0.5164 -177.6436380272992039 -4420.102363324300
5165 0.5165 -177.2018696262917388 -4415.265656825199
5166 0.5166 -176.7605847117407905 -4410.432634193499
5167 0.5167 -176.3197829153571945 -4405.603293478500
5168 0.5168 -175.8794638690468162 -4400.777632729300
5169 0.5169 -175.4396272049106074 -4395.955649994801
5170 0.5170 -175.0002725552446634 -4391.137343323799
5171 0.5171 -174.5613995525402231 -4386.322710764800
5172 0.5172 -174.1230078294836403 -4381.511750366701
5173 0.5173 -173.6850970189564123 -4376.704460177898
5174 0.5174 -173.2476667540351798 -4371.900838246700
5175 0.5175 -172.8107166679917839 -4367.100882621298
5176 0.5176 -172.3742463942932091 -4362.304591350001
5177 0.5177 -171.9382555666016685 -4357.511962480798
5178 0.5178 -171.5027438187745474 -4352.722994061600
5179 0.5179 -171.0677107848644596 -4347.937684140301
5180 0.5180 -170.6331560991191907 -4343.156030764800
5181 0.5181 -170.1990793959818120 -4338.378031982498
5182 0.5182 -169.7654803100906236 -4333.603685841299
5183 0.5183 -169.3323584762791256 -4328.832990388501
5184 0.5184 -168.8997135295761041 -4324.065943671700
5185 0.5185 -168.4675451052056303 -4319.302543737998
5186 0.5186 -168.0358528385869761 -4314.542788635001
5187 0.5187 -167.6046363653347271 -4309.786676409702
5188 0.5188 -167.1738953212587830 -4305.034205109301
5189 0.5189 -166.7436293423642724 -4300.285372780801
5190 0.5190 -166.3138380648516659 -4295.540177471299
5191 0.5191 -165.8845211251167200 -4290.798617227600
5192 0.5192 -165.4556781597505051 -4286.060690096801
5193 0.5193 -165.0273088055394055 -4281.326394125401
5194 0.5194 -164.5994126994651197 -4276.595727360502
5195 0.5195 -164.1719894787046599 -4271.868687848599
5196 0.5196 -163.7450387806304093 -4267.145273636499
5197 0.5197 -163.3185602428100651 -4262.425482770501
5198 0.5198 -162.8925535030066669 -4257.709313297499
5199 0.5199 -162.4670181991785967 -4252.996763264000
5200 0.5200 -162.0419539694795787 -4248.287830716299
5201 0.5201 -161.6173604522587084 -4243.582513701002
5202 0.5202 -161.1932372860604232 -4238.880810264500
5203 0.5203 -160.7695841096245317 -4234.182718453099
5204 0.5204 -160.3464005618862132 -4229.488236313298
5205 0.5205 -159.9236862819759892 -4224.797361891298
5206 0.5206 -159.5014409092197525 -4220.110093233399
5207 0.5207 -159.0796640831387947 -4215.426428385899
5208 0.5208 -158.6583554434497501 -4210.746365395098
5209 0.5209 -158.2375146300646236 -4206.069902307301
5210 0.5210 -157.8171412830908196 -4201.397037168601
5211 0.5211 -157.3972350428311415 -4196.727768025199
5212 0.5212 -156.9777955497837070 -4192.062092923501
5213 0.5213 -156.5588224446420611 -4187.400009909401
5214 0.5214 -156.1403153682951199 -4182.741517029399
5215 0.5215 -155.7222739618271703 -4178.086612329598
5216 0.5216 -155.3046978665178699 -4173.435293856201
5217 0.5217 -154.8875867238423041 -4168.787559655300
5218 0.5218 -154.4709401754708722 -4164.143407773099
5219 0.5219 -154.0547578632694297 -4159.502836255902
5220 0.5220 -153.6390394292991459 -4154.865843150001
5221 0.5221 -153.2237845158165612 -4150.232426501501
5222 0.5222 -152.8089927652736435 -4145.602584356699
5223 0.5223 -152.3946638203177315 -4140.976314761800
5224 0.5224 -151.9807973237914780 -4136.353615763199
5225 0.5225 -151.5673929187329634 -4131.734485407202
5226 0.5226 -151.1544502483756105 -4127.118921740002
5227 0.5227 -150.7419689561482130 -4122.506922808001
5228 0.5228 -150.3299486856749354 -4117.898486657599
5229 0.5229 -149.9183890807752846 -4113.293611335299
5230 0.5230 -149.5072897854641383 -4108.692294887598
5231 0.5231 -149.0966504439517166 -4104.094535360899
5232 0.5232 -148.6864707006435822 -4099.500330801700
5233 0.5233 -148.2767502001406683 -4094.909679256501
5234 0.5234 -147.8674885872392508 -4090.322578772098
5235 0.5235 -147.4586855069308911 -4085.739027395102
5236 0.5236 -147.0503406044025212 -4081.159023172200
5237 0.5237 -146.6424535250363874 -4076.582564150200
5238 0.5238 -146.2350239144100783 -4072.009648375801
5239 0.5239 -145.8280514182964964 -4067.440273895902
5240 0.5240 -145.4215356826638299 -4062.874438757601
5241 0.5241 -145.0154763536755524 -4058.312141007698
5242 0.5242 -144.6098730776905086 -4053.753378693300
5243 0.5243 -144.2047255012627716 -4049.198149861601
5244 0.5244 -143.8000332711417002 -4044.646452559600
5245 0.5245 -143.3957960342719957 -4040.098284834699
5246 0.5246 -142.9920134377935312 -4035.553644734400
5247 0.5247 -142.5886851290415223 -4031.012530305601
5248 0.5248 -142.1858107555464414 -4026.474939596099
5249 0.5249 -141.7833899650339617 -4021.940870653500
5250 0.5250 -141.3814224054250133 -4017.410321525300
5251 0.5251 -140.9799077248357833 -4012.883290259200
5252 0.5252 -140.5788455715776593 -4008.359774903200
5253 0.5253 -140.1782355941572575 -4003.839773504900
5254 0.5254 -139.7780774412763947 -3999.323284112399
5255 0.5255 -139.3783707618320875 -3994.810304773800
5256 0.5256 -138.9791152049165248 -3990.300833537300
5257 0.5257 -138.5803104198171241 -3985.794868450999
5258 0.5258 -138.1819560560164177 -3981.292407563400
5259 0.5259 -137.7840517631921102 -3976.793448922899
5260 0.5260 -137.3865971912170494 -3972.297990578099
5261 0.5261 -136.9895919901592549 -3967.806030577700
5262 0.5262 -136.5930358102818616 -3963.317566970301
5263 0.5263 -136.1969283020430908 -3958.832597804900
5264 0.5264 -135.8012691160963072 -3954.351121130599
5265 0.5265 -135.4060579032899625 -3949.873134996300
5266 0.5266 -135.0112943146675946 -3945.398637451299
5267 0.5267 -134.6169780014677713 -3940.927626545001
5268 0.5268 -134.2231086151241755 -3936.460100326800
5269 0.5269 -133.8296858072655198 -3931.996056846399
5270 0.5270 -133.4367092297155466 -3927.535494153301
5271 0.5271 -133.0441785344929997 -3923.078410297601
5272 0.5272 -132.6520933738116810 -3918.624803328899
5273 0.5273 -132.2604534000803653 -3914.174671297600
5274 0.5274 -131.8692582659028005 -3909.728012253900
5275 0.5275 -131.4785076240777073 -3905.284824248001
5276 0.5276 -131.0882011275987793 -3900.845105330600
5277 0.5277 -130.6983384296546262 -3896.408853552201
5278 0.5278 -130.3089191836288308 -3891.976066963700
5279 0.5279 -129.9199430430998632 -3887.546743615900
5280 0.5280 -129.5314096618410815 -3883.120881559900
5281 0.5281 -129.1433186938207314 -3878.698478847000
5282 0.5282 -128.7556697932019460 -3874.279533528501
5283 0.5283 -128.3684626143427181 -3869.864043655900
5284 0.5284 -127.9816968117958851 -3865.452007280901
5285 0.5285 -127.5953720403090585 -3861.043422455499
5286 0.5286 -127.2094879548247093 -3856.638287231399
5287 0.5287 -126.8240442104800962 -3852.236599660899
5288 0.5288 -126.4390404626072382 -3847.838357796400
5289 0.5289 -126.0544763667329136 -3843.443559690100
5290 0.5290 -125.6703515785786607 -3839.052203395000
5291 0.5291 -125.2866657540607207 -3834.664286963700
5292 0.5292 -124.9034185492900662 -3830.279808449301
5293 0.5293 -124.5206096205723725 -3825.898765904700
5294 0.5294 -124.1382386244079470 -3821.521157383700
5295 0.5295 -123.7563052174917999 -3817.146980939198
5296 0.5296 -123.3748090567135733 -3812.776234625400
5297 0.5297 -122.9937497991574986 -3808.408916495999
5298 0.5298 -122.6131271021024531 -3804.045024604900
5299 0.5299 -122.2329406230218751 -3799.684557006700
5300 0.5300 -121.8531900195837778 -3795.327511755300
5301 0.5301 -121.4738749496507211 -3790.973886905800
5302 0.5302 -121.0949950712797971 -3786.623680512599
5303 0.5303 -120.7165500427226164 -3782.276890631001
5304 0.5304 -120.3385395224252647 -3777.933515316101
5305 0.5305 -119.9609631690282896 -3773.593552623301
5306 0.5306 -119.5838206413667137 -3769.257000608100
5307 0.5307 -119.2071115984699929 -3764.923857326301
5308 0.5308 -118.8308356995619732 -3760.594120833999
5309 0.5309 -118.4549926040609051 -3756.267789187301
5310 0.5310 -118.0795819715794153 -3751.944860442500
5311 0.5311 -117.7046034619244637 -3747.625332656400
5312 0.5312 -117.3300567350973580 -3743.309203885699
5313 0.5313 -116.9559414512936968 -3738.996472187500
5314 0.5314 -116.5822572709033835 -3734.687135618899
5315 0.5315 -116.2090038545105699 -3730.381192237501
5316 0.5316 -115.8361808628936558 -3726.078640100899
5317 0.5317 -115.4637879570252608 -3721.779477267099
5318 0.5318 -115.0918247980722100 -3717.483701794001
5319 0.5319 -114.7202910473955058 -3713.191311740200
5320 0.5320 -114.3491863665502848 -3708.902305164100
5321 0.5321 -113.9785104172858468 -3704.616680124600
5322 0.5322 -113.6082628615455832 -3700.334434680601
5323 0.5323 -113.2384433614669774 -3696.055566891500
5324 0.5324 -112.8690515793815621 -3691.780074816701
5325 0.5325 -112.5000871778149332 -3687.507956515799
5326 0.5326 -112.1315498194866933 -3683.239210049000
5327 0.5327 -111.7634391673104233 -3678.973833476301
5328 0.5328 -111.3957548843936962 -3674.711824858199
5329 0.5329 -111.0284966340380066 -3670.453182255600
5330 0.5330 -110.6616640797387703 -3666.197903729098
5331 0.5331 -110.2952568851853101 -3661.945987339999
5332 0.5332 -109.9292747142608277 -3657.697431149700
5333 0.5333 -109.5637172310423466 -3653.452233219799
5334 0.5334 -109.1985840998007262 -3649.210391612500
5335 0.5335 -108.8338749850006195 -3644.971904389600
5336 0.5336 -108.4695895513004444 -3640.736769613799
5337 0.5337 -108.1057274635523697 -3636.504985347699
5338 0.5338 -107.7422883868022723 -3632.276549654200
5339 0.5339 -107.3792719862897371 -3628.051460596600
5340 0.5340 -107.0166779274480007 -3623.829716238200
5341 0.5341 -106.6545058759039506 -3619.611314642900
5342 0.5342 -106.2927554974780691 -3615.396253874600
5343 0.5343 -105.9314264581844611 -3611.184531997600
5344 0.5344 -105.5705184242307695 -3606.976147076301
5345 0.5345 -105.2100310620181745 -3602.771097175701
5346 0.5346 -104.8499640381413371 -3598.569380361001
5347 0.5347 -104.4903170193884279 -3594.370994697201
5348 0.5348 -104.1310896727410693 -3590.175938250100
5349 0.5349 -103.7722816653742797 -3585.984209085700
5350 0.5350 -103.4138926646565011 -3581.795805269901
5351 0.5351 -103.0559223381495286 -3577.610724869501
5352 0.5352 -102.6983703536084960 -3573.428965951100
5353 0.5353 -102.3412363789818471 -3569.250526581800
5354 0.5354 -101.9845200824113221 -3565.075404828700
5355 0.5355 -101.6282211322319000 -3560.903598759700
5356 0.5356 -101.2723391969717852 -3556.735106442700
5357 0.5357 -100.9168739453523642 -3552.569925945601
5358 0.5358 -100.5618250462882202 -3548.408055337200
5359 0.5359 -100.2071921688870617 -3544.249492686100
5360 0.5360 -99.8529749824496804 -3540.094236061499
5361 0.5361 -99.4991731564699649 -3535.942283532799
5362 0.5362 -99.1457863606348440 -3531.793633169500
5363 0.5363 -98.7928142648242726 -3527.648283041801
5364 0.5364 -98.4402565391111892 -3523.506231219799
5365 0.5365 -98.0881128537614728 -3519.367475774399
5366 0.5366 -97.7363828792339433 -3515.232014776100
5367 0.5367 -97.3850662861803187 -3511.099846296300
5368 0.5368 -97.0341627454451725 -3506.970968406700
5369 0.5369 -96.6836719280658912 -3502.845379178800
5370 0.5370 -96.3335935052727024 -3498.723076684901
5371 0.5371 -95.9839271484885757 -3494.604058997700
5372 0.5372 -95.6346725293292081 -3490.488324189599
5373 0.5373 -95.2858293196030388 -3486.375870333899
5374 0.5374 -94.9373971913111490 -3482.266695504000
5375 0.5375 -94.5893758166472622 -3478.160797773700
5376 0.5376 -94.2417648679977304 -3474.058175216900
5377 0.5377 -93.8945640179414767 -3469.958825908101
5378 0.5378 -93.5477729392499668 -3465.862747922200
5379 0.5379 -93.2013913048871672 -3461.769939333899
5380 0.5380 -92.8554187880095299 -3457.680398218899
5381 0.5381 -92.5098550619659505 -3453.594122652599
5382 0.5382 -92.1646998002977540 -3449.511110711301
5383 0.5383 -91.8199526767386232 -3445.431360471399
5384 0.5384 -91.4756133652145849 -3441.354870009400
5385 0.5385 -91.1316815398439815 -3437.281637402599
5386 0.5386 -90.7881568749374424 -3433.211660728201
5387 0.5387 -90.4450390449978272 -3429.144938063999
5388 0.5388 -90.1023277247202259 -3425.081467488100
5389 0.5389 -89.7600225889918732 -3421.021247078999
5390 0.5390 -89.4181233128921491 -3416.964274915501
5391 0.5391 -89.0766295716925498 -3412.910549076500
5392 0.5392 -88.7355410408566456 -3408.860067641599
5393 0.5393 -88.3948573960400239 -3404.812828690699
5394 0.5394 -88.0545783130903033 -3400.768830303801
5395 0.5395 -87.7147034680470341 -3396.728070561601
5396 0.5396 -87.3752325371417129 -3392.690547544898
5397 0.5397 -87.0361651967977110 -3388.656259335001
5398 0.5398 -86.6975011236302890 -3384.625204013400
5399 0.5399 -86.3592399944465114 -3380.597379662200
5400 0.5400 -86.0213814862452182 -3376.572784363700
5401 0.5401 -85.6839252762170105 -3372.551416200498
5402 0.5402 -85.3468710417442082 -3368.533273255600
5403 0.5403 -85.0102184604007931 -3364.518353612601
5404 0.5404 -84.6739672099524086 -3360.506655355201
5405 0.5405 -84.3381169683562746 -3356.498176567500
5406 0.5406 -84.0026674137611877 -3352.492915334200
5407 0.5407 -83.6676182245074784 -3348.490869740001
5408 0.5408 -83.3329690791269684 -3344.492037870301
5409 0.5409 -82.9987196563429137 -3340.496417810800
5410 0.5410 -82.6648696350700050 -3336.504007647300
5411 0.5411 -82.3314186944143245 -3332.514805466401
5412 0.5412 -81.9983665136732611 -3328.528809354901
5413 0.5413 -81.6657127723355245 -3324.546017399800
5414 0.5414 -81.3334571500810881 -3320.566427688800
5415 0.5415 -81.0015993267811609 -3316.590038309801
5416 0.5416 -80.6701389824981163 -3312.616847351201
5417 0.5417 -80.3390757974854921 -3308.646852901400
5418 0.5418 -80.0084094521879337 -3304.680053049900
5419 0.5419 -79.6781396272411371 -3300.716445885901
5420 0.5420 -79.3482660034718634 -3296.756029499500
5421 0.5421 -79.0187882618978534 -3292.798801980800
5422 0.5422 -78.6897060837277849 -3288.844761420500
5423 0.5423 -78.3610191503612725 -3284.893905909701
5424 0.5424 -78.0327271433887972 -3280.946233539800
5425 0.5425 -77.7048297445916774 -3277.001742402699
5426 0.5426 -77.3773266359420120 -3273.060430590700
5427 0.5427 -77.0502174996026525 -3269.122296196399
5428 0.5428 -76.7235020179271885 -3265.187337313000
5429 0.5429 -76.3971798734598480 -3261.255552033701
5430 0.5430 -76.0712507489355261 -3257.326938452599
5431 0.5431 -75.7457143272796998 -3253.401494663900
5432 0.5432 -75.4205702916083851 -3249.479218762301
5433 0.5433 -75.0958183252281231 -3245.560108842899
5434 0.5434 -74.7714581116359085 -3241.644163001301
5435 0.5435 -74.4474893345191759 -3237.731379333300
5436 0.5436 -74.1239116777557570 -3233.821755935200
5437 0.5437 -73.8007248254137949 -3229.915290904000
5438 0.5438 -73.4779284617517590 -3226.011982336600
5439 0.5439 -73.1555222712183877 -3222.111828330799
5440 0.5440 -72.8335059384526318 -3218.214826984400
5441 0.5441 -72.5118791482836116 -3214.320976395999
5442 0.5442 -72.1906415857305888 -3210.430274664401
5443 0.5443 -71.8697929360029235 -3206.542719888901
5444 0.5444 -71.5493328845000178 -3202.658310169199
5445 0.5445 -71.2292611168112870 -3198.777043605400
5446 0.5446 -70.9095773187161029 -3194.898918298200
5447 0.5447 -70.5902811761837796 -3191.023932348300
5448 0.5448 -70.2713723753734882 -3187.152083857400
5449 0.5449 -69.9528506026342569 -3183.283370927200
5450 0.5450 -69.6347155445048855 -3179.417791660100
5451 0.5451 -69.3169668877139458 -3175.555344158600
5452 0.5452 -68.9996043191797099 -3171.696026526100
5453 0.5453 -68.6826275260100942 -3167.839836866100
5454 0.5454 -68.3660361955026588 -3163.986773282699
5455 0.5455 -68.0498300151445221 -3160.136833880100
5456 0.5456 -67.7340086726123332 -3156.290016763600
5457 0.5457 -67.4185718557722424 -3152.446320038300
5458 0.5458 -67.1035192526798312 -3148.605741810001
5459 0.5459 -66.7888505515800830 -3144.768280185101
5460 0.5460 -66.4745654409073126 -3140.933933270200
5461 0.5461 -66.1606636092851801 -3137.102699172499
5462 0.5462 -65.8471447455265775 -3133.274575999500
5463 0.5463 -65.5340085386336426 -3129.449561859199
5464 0.5464 -65.2212546777976740 -3125.627654860200
5465 0.5465 -64.9088828523990884 -3121.808853111499
5466 0.5466 -64.5968927520073919 -3117.993154722300
5467 0.5467 -64.2852840663811520 -3114.180557802600
5468 0.5468 -63.9740564854678908 -3110.371060462599
5469 0.5469 -63.6632096994040992 -3106.564660813299
5470 0.5470 -63.3527433985151518 -3102.761356965600
5471 0.5471 -63.0426572733152994 -3098.961147031401
5472 0.5472 -62.7329510145075844 -3095.164029122901
5473 0.5473 -62.4236243129838115 -3091.370001352601
5474 0.5474 -62.1146768598245060 -3087.579061833500
5475 0.5475 -61.8061083462988705 -3083.791208679200
5476 0.5476 -61.4979184638647212 -3080.006440003799
5477 0.5477 -61.1901069041684451 -3076.224753921701
5478 0.5478 -60.8826733590449578 -3072.446148548001
5479 0.5479 -60.5756175205176604 -3068.670621997901
5480 0.5480 -60.2689390807983969 -3064.898172387300
5481 0.5481 -59.9626377322873907 -3061.128797832800
5482 0.5482 -59.6567131675732014 -3057.362496451000
5483 0.5483 -59.3511650794326897 -3053.599266359199
5484 0.5484 -59.0459931608309674 -3049.839105675299
5485 0.5485 -58.7411971049213264 -3046.082012517501
5486 0.5486 -58.4367766050452104 -3042.327985004800
5487 0.5487 -58.1327313547321722 -3038.577021256000
5488 0.5488 -57.8290610476998168 -3034.829119391099
5489 0.5489 -57.5257653778537517 -3031.084277530199
5490 0.5490 -57.2228440392875441 -3027.342493793900
5491 0.5491 -56.9202967262826718 -3023.603766303500
5492 0.5492 -56.6181231333084725 -3019.868093180501
5493 0.5493 -56.3163229550220947 -3016.135472547099
5494 0.5494 -56.0148958862684410 -3012.405902525999
5495 0.5495 -55.7138416220801247 -3008.679381240299
5496 0.5496 -55.4131598576774422 -3004.955906813400
5497 0.5497 -55.1128502884682945 -3001.235477369601
5498 0.5498 -54.8129126100481514 -2997.518091033300
5499 0.5499 -54.5133465181999952 -2993.803745929801
5500 0.5500 -54.2141517088942777 -2990.092440184500
5501 0.5501 -53.9153278782888776 -2986.384171923501
5502 0.5502 -53.6168747227290297 -2982.678939273499
5503 0.5503 -53.3187919387472817 -2978.976740361501
5504 0.5504 -53.0210792230634596 -2975.277573315001
5505 0.5505 -52.7237362725846097 -2971.581436262000
5506 0.5506 -52.4267627844049500 -2967.888327331200
5507 0.5507 -52.1301584558057982 -2964.198244651800
5508 0.5508 -51.8339229842555582 -2960.511186353000
5509 0.5509 -51.5380560674096415 -2956.827150565301
5510 0.5510 -51.2425574031104247 -2953.146135419100
5511 0.5511 -50.9474266893871999 -2949.468139045401
5512 0.5512 -50.6526636244561317 -2945.793159576000
5513 0.5513 -50.3582679067201866 -2942.121195142901
5514 0.5514 -50.0642392347691043 -2938.452243878801
5515 0.5515 -49.7705773073793267 -2934.786303916801
5516 0.5516 -49.4772818235139624 -2931.123373390501
5517 0.5517 -49.1843524823227298 -2927.463450434199
5518 0.5518 -48.8917889831418933 -2923.806533182500
5519 0.5519 -48.5995910254942416 -2920.152619770601
5520 0.5520 -48.3077583090889959 -2916.501708334299
5521 0.5521 -48.0162905338217882 -2912.853797009800
5522 0.5522 -47.7251873997746117 -2909.208883933699
5523 0.5523 -47.4344486072157494 -2905.566967243600
5524 0.5524 -47.1440738565997250 -2901.928045076900
5525 0.5525 -46.8540628485672670 -2898.292115572300
5526 0.5526 -46.5644152839452303 -2894.659176868499
5527 0.5527 -46.2751308637465613 -2891.029227104900
5528 0.5528 -45.9862092891702474 -2887.402264421400
5529 0.5529 -45.6976502616012539 -2883.778286958401
5530 0.5530 -45.4094534826104947 -2880.157292856798
5531 0.5531 -45.1216186539547479 -2876.539280258199
5532 0.5532 -44.8341454775766053 -2872.924247304600
5533 0.5533 -44.5470336556044515 -2869.312192138499
5534 0.5534 -44.2602828903523786 -2865.703112903000
5535 0.5535 -43.9738928843201435 -2862.097007741701
5536 0.5536 -43.6878633401931182 -2858.493874798800
5537 0.5537 -43.4021939608422258 -2854.893712219000
5538 0.5538 -43.1168844493238979 -2851.296518147501
5539 0.5539 -42.8319345088800247 -2847.702290730000
5540 0.5540 -42.5473438429378774 -2844.111028112900
5541 0.5541 -42.2631121551100861 -2840.522728442900
5542 0.5542 -41.9792391491945622 -2836.937389867600
5543 0.5543 -41.6957245291744485 -2833.355010534700
5544 0.5544 -41.4125679992180693 -2829.775588592900
5545 0.5545 -41.1297692636788810 -2826.199122190899
5546 0.5546 -40.8473280270954078 -2822.625609478500
5547 0.5547 -40.5652439941911922 -2819.055048605800
5548 0.5548 -40.2835168698747310 -2815.487437723399
5549 0.5549 -40.0021463592394397 -2811.922774982400
5550 0.5550 -39.7211321675635887 -2808.361058534600
5551 0.5551 -39.4404740003102319 -2804.802286532500
5552 0.5552 -39.1601715631271716 -2801.246457128700
5553 0.5553 -38.8802245618469087 -2797.693568476601
5554 0.5554 -38.6006327024865641 -2794.143618730301
5555 0.5555 -38.3213956912478366 -2790.596606044199
5556 0.5556 -38.0425132345169601 -2787.052528573300
5557 0.5557 -37.7639850388646252 -2783.511384473401
5558 0.5558 -37.4858108110459227 -2779.973171900599
5559 0.5559 -37.2079902580003150 -2776.437889011600
5560 0.5560 -36.9305230868515508 -2772.905533963700
5561 0.5561 -36.6534090049076298 -2769.376104914700
5562 0.5562 -36.3766477196607383 -2765.849600023199
5563 0.5563 -36.1002389387871858 -2762.326017447900
5564 0.5564 -35.8241823701473621 -2758.805355348601
5565 0.5565 -35.5484777217856731 -2755.287611885200
5566 0.5566 -35.2731247019304917 -2751.772785218400
5567 0.5567 -34.9981230189941002 -2748.260873509500
5568 0.5568 -34.7234723815726127 -2744.751874920201
5569 0.5569 -34.4491724984459537 -2741.245787612999
5570 0.5570 -34.1752230785777655 -2737.742609750800
5571 0.5571 -33.9016238311153728 -2734.242339496999
5572 0.5572 -33.6283744653897401 -2730.744975015701
5573 0.5573 -33.3554746909153792 -2727.250514471501
5574 0.5574 -33.0829242173903140 -2723.758956029800
5575 0.5575 -32.8107227546960161 -2720.270297856199
5576 0.5576 -32.5388700128973483 -2716.784538117099
5577 0.5577 -32.2673657022425218 -2713.301674979501
5578 0.5578 -31.9962095331630039 -2709.821706610801
5579 0.5579 -31.7254012162735037 -2706.344631179189
5580 0.5580 -31.4549404623718800 -2702.870446853281
5581 0.5581 -31.1848269824390982 -2699.399151802370
5582 0.5582 -30.9150604876391704 -2695.930744196221
5583 0.5583 -30.6456406893190980 -2692.465222205230
5584 0.5584 -30.3765672990088191 -2689.002584000360
5585 0.5585 -30.1078400284211405 -2685.542827753239
5586 0.5586 -29.8394585894516808 -2682.085951635971
5587 0.5587 -29.5714226941788105 -2678.631953821430
5588 0.5588 -29.3037320548636053 -2675.180832482671
5589 0.5589 -29.0363863839497824 -2671.732585793790
5590 0.5590 -28.7693853940636366 -2668.287211929150
5591 0.5591 -28.5027287980139832 -2664.844709063931
5592 0.5592 -28.2364163087920943 -2661.405075373839
5593 0.5593 -27.9704476395716526 -2657.968309034970
5594 0.5594 -27.7048225037086908 -2654.534408224230
5595 0.5595 -27.4395406147415279 -2651.103371119001
5596 0.5596 -27.1746016863907052 -2647.675195897440
5597 0.5597 -26.9100054325589326 -2644.249880738040
5598 0.5598 -26.6457515673310290 -2640.827423820068
5599 0.5599 -26.3818398049738612 -2637.407823323279
5600 0.5600 -26.1182698599362872 -2633.991077428180
5601 0.5601 -25.8550414468490999 -2630.577184315591
5602 0.5602 -25.5921542805249551 -2627.166142167271
5603 0.5603 -25.3296080759583262 -2623.757949165310
5604 0.5604 -25.0674025483254326 -2620.352603492560
5605 0.5605 -24.8055374129841866 -2616.950103332369
5606 0.5606 -24.5440123854741366 -2613.550446868630
5607 0.5607 -24.2828271815164030 -2610.153632286070
5608 0.5608 -24.0219815170136108 -2606.759657769780
5609 0.5609 -23.7614751080498401 -2603.368521505619
5610 0.5610 -23.5013076708905579 -2599.980221680020
5611 0.5611 -23.2414789219825622 -2596.594756479870
5612 0.5612 -22.9819885779539277 -2593.212124092810
5613 0.5613 -22.7228363556139357 -2589.832322707030
5614 0.5614 -22.4640219719530165 -2586.455350511380
5615 0.5615 -22.2055451441426861 -2583.081205695251
5616 0.5616 -21.9474055895354887 -2579.709886448680
5617 0.5617 -21.6896030256649368 -2576.341390962380
5618 0.5618 -21.4321371702454471 -2572.975717427440
5619 0.5619 -21.1750077411722764 -2569.612864035940
5620 0.5620 -20.9182144565214756 -2566.252828980070
5621 0.5621 -20.6617570345498152 -2562.895610453150
5622 0.5622 -20.4056351936947173 -2559.541206648772
5623 0.5623 -20.1498486525742138 -2556.189615761290
5624 0.5624 -19.8943971299868672 -2552.840835985609
5625 0.5625 -19.6392803449117253 -2549.494865517248
5626 0.5626 -19.3844980165082461 -2546.151702552299
5627 0.5627 -19.1300498641162484 -2542.811345287690
5628 0.5628 -18.8759356072558298 -2539.473791920680
5629 0.5629 -18.6221549656273311 -2536.139040649299
5630 0.5630 -18.3687076591112586 -2532.807089672178
5631 0.5631 -18.1155934077682161 -2529.477937188640
5632 0.5632 -17.8628119318388627 -2526.151581398421
5633 0.5633 -17.6103629517438343 -2522.828020502129
5634 0.5634 -17.3582461880836867 -2519.507252700811
5635 0.5635 -17.1064613616388357 -2516.189276196230
5636 0.5636 -16.8550081933694855 -2512.874089190751
5637 0.5637 -16.6038864044155865 -2509.561689887241
5638 0.5638 -16.3530957160967496 -2506.252076489531
5639 0.5639 -16.1026358499121933 -2502.945247201560
5640 0.5640 -15.8525065275406973 -2499.641200228391
5641 0.5641 -15.6027074708405014 -2496.339933775540
5642 0.5642 -15.3532384018492767 -2493.041446048950
5643 0.5643 -15.1040990427840551 -2489.745735255490
5644 0.5644 -14.8552891160411544 -2486.452799602521
5645 0.5645 -14.6068083441961285 -2483.162637298010
5646 0.5646 -14.3586564500037017 -2479.875246550520
5647 0.5647 -14.1108331563976996 -2476.590625569521
5648 0.5648 -13.8633381864909850 -2473.308772564780
5649 0.5649 -13.6161712635754100 -2470.029685746729
5650 0.5650 -13.3693321111217358 -2466.753363326761
5651 0.5651 -13.1228204527795711 -2463.479803516531
5652 0.5652 -12.8766360123773200 -2460.209004528489
5653 0.5653 -12.6307785139221078 -2456.940964575761
5654 0.5654 -12.3852476815997221 -2453.675681871951
5655 0.5655 -12.1400432397745508 -2450.413154631460
5656 0.5656 -11.8951649129895092 -2447.153381069369
5657 0.5657 -11.6506124259659831 -2443.896359401151
5658 0.5658 -11.4063855036037705 -2440.642087843100
5659 0.5659 -11.1624838709810046 -2437.390564612209
5660 0.5660 -10.9189072533541012 -2434.141787925850
5661 0.5661 -10.6756553761576871 -2430.895756002430
5662 0.5662 -10.4327279650045313 -2427.652467060670
5663 0.5663 -10.1901247456854982 -2424.411919319979
5664 0.5664 -9.9478454441694719 -2421.174111000541
5665 0.5665 -9.7058897866032936 -2417.939040323021
5666 0.5666 -9.4642574993116924 -2414.706705509010
5667 0.5667 -9.2229483087972195 -2411.477104780452
5668 0.5668 -8.9819619417402006 -2408.250236359940
5669 0.5669 -8.7412981249986554 -2405.026098470969
5670 0.5670 -8.5009565856082308 -2401.804689337509
5671 0.5671 -8.2609370507821485 -2398.586007184140
5672 0.5672 -8.0212392479111347 -2395.370050236150
5673 0.5673 -7.7818629045633516 -2392.156816719498
5674 0.5674 -7.5428077484843365 -2388.946304860801
5675 0.5675 -7.3040735075969332 -2385.738512887259
5676 0.5676 -7.0656599100012318 -2382.533439026760
5677 0.5677 -6.8275666839745002 -2379.331081507869
5678 0.5678 -6.5897935579711149 -2376.131438559831
5679 0.5679 -6.3523402606225012 -2372.934508412440
5680 0.5680 -6.1152065207370754 -2369.740289296082
5681 0.5681 -5.8783920673001644 -2366.548779442131
5682 0.5682 -5.6418966294739450 -2363.359977082249
5683 0.5683 -5.4057199365973787 -2360.173880449071
5684 0.5684 -5.1698617181861479 -2356.990487775549
5685 0.5685 -4.9343217039325946 -2353.809797295520
5686 0.5686 -4.6990996237056475 -2350.631807243421
5687 0.5687 -4.4641952075507572 -2347.456515854381
5688 0.5688 -4.2296081856898287 -2344.283921364180
5689 0.5689 -3.9953382885211615 -2341.114022009160
5690 0.5690 -3.7613852466193785 -2337.946816026501
5691 0.5691 -3.5277487907353580 -2334.782301653910
5692 0.5692 -3.2944286517961729 -2331.620477129791
5693 0.5693 -3.0614245609050239 -2328.461340693189
5694 0.5694 -2.8287362493411745 -2325.304890583800
5695 0.5695 -2.5963634485598779 -2322.151125042130
5696 0.5696 -2.3643058901923117 -2319.000042309191
5697 0.5697 -2.1325633060455229 -2315.851640626590
5698 0.5698 -1.9011354281023456 -2312.705918236959
5699 0.5699 -1.6700219885213445 -2309.562873383060
5700 0.5700 -1.4392227196367506 -2306.422504308819
5701 0.5701 -1.2087373539583788 -2303.284809258619
5702 0.5702 -0.9785656241715787 -2300.149786477381
5703 0.5703 -0.7487072631371581 -2297.017434211031
5704 0.5704 -0.5191620038913209 -2293.887750705711
5705 0.5705 -0.2899295796456030 -2290.760734208650
5706 0.5706 -0.0610097237867879 -2287.636382967650
5707 0.5707 0.1675978301231397 -2284.514695230901
5708 0.5708 0.3958933483470672 -2281.395669247649
5709 0.5709 0.6238770969728307 -2278.279303267620
5710 0.5710 0.8515493419132691 -2275.165595541150
5711 0.5711 1.0789103489062992 -2272.054544319451
5712 0.5712 1.3059603835149773 -2268.946147854111
5713 0.5713 1.5326997111275749 -2265.840404397839
5714 0.5714 1.7591285969576438 -2262.737312203541
5715 0.5715 1.9852473060440710 -2259.636869525000
5716 0.5716 2.2110561032511624 -2256.539074616830
5717 0.5717 2.4365552532687071 -2253.443925734060
5718 0.5718 2.6617450206120408 -2250.351421132611
5719 0.5719 2.8866256696221124 -2247.261559068820
5720 0.5720 3.1111974644655569 -2244.174337800070
5721 0.5721 3.3354606691347621 -2241.089755584031
5722 0.5722 3.5594155474479310 -2238.007810679341
5723 0.5723 3.7830623630491593 -2234.928501345221
5724 0.5724 4.0064013794084996 -2231.851825841581
5725 0.5725 4.2294328598220243 -2228.777782428921
5726 0.5726 4.4521570674118944 -2225.706369368479
5727 0.5727 4.6745742651264335 -2222.637584922300
5728 0.5728 4.8966847157401983 -2219.571427352990
5729 0.5729 5.1184886818540365 -2216.507894923770
5730 0.5730 5.3399864258951641 -2213.446985898781
5731 0.5731 5.5611782101172258 -2210.388698542449
5732 0.5732 5.7820642966003701 -2207.333031120430
5733 0.5733 6.0026449472513193 -2204.279981898559
5734 0.5734 6.2229204238034290 -2201.229549143640
5735 0.5735 6.4428909878167628 -2198.181731123041
5736 0.5736 6.6625569006781609 -2195.136526104920
5737 0.5737 6.8819184236013120 -2192.093932358101
5738 0.5738 7.1009758176268107 -2189.053948151870
5739 0.5739 7.3197293436222362 -2186.016571756631
5740 0.5740 7.5381792622822257 -2182.981801443160
5741 0.5741 7.7563258341285293 -2179.949635482919
5742 0.5742 7.9741693195100884 -2176.920072148270
5743 0.5743 8.1917099786031002 -2173.893109711969
5744 0.5744 8.4089480714110945 -2170.868746447901
5745 0.5745 8.6258838577649932 -2167.846980630080
5746 0.5746 8.8425175973231784 -2164.827810533630
5747 0.5747 9.0588495495715708 -2161.811234434210
5748 0.5748 9.2748799738236958 -2158.797250608301
5749 0.5749 9.4906091292207577 -2155.785857332950
5750 0.5750 9.7060372747316936 -2152.777052885760
5751 0.5751 9.9211646691532511 -2149.770835545400
5752 0.5752 10.1359915711100737 -2146.767203591060
5753 0.5753 10.3505182390547450 -2143.766155302359
5754 0.5754 10.5647449312678656 -2140.767688960039
5755 0.5755 10.7786719058581308 -2137.771802845280
5756 0.5756 10.9922994207623965 -2134.778495240031
5757 0.5757 11.2056277337457448 -2131.787764426950
5758 0.5758 11.4186571024015606 -2128.799608689351
5759 0.5759 11.6313877841515936 -2125.814026311300
5760 0.5760 11.8438200362460364 -2122.831015577540
5761 0.5761 12.0559541157635852 -2119.850574773429
5762 0.5762 12.2677902796115177 -2116.872702185210
5763 0.5763 12.4793287845257623 -2113.897396099681
5764 0.5764 12.6905698870709678 -2110.924654804419
5765 0.5765 12.9015138436405650 -2107.954476587540
5766 0.5766 13.1121609104568417 -2104.986859737990
5767 0.5767 13.3225113435710174 -2102.021802545531
5768 0.5768 13.5325653988633210 -2099.059303300530
5769 0.5769 13.7423233320430391 -2096.099360293840
5770 0.5770 13.9517853986485960 -2093.141971817289
5771 0.5771 14.1609518540476369 -2090.187136163511
5772 0.5772 14.3698229534370832 -2087.234851625419
5773 0.5773 14.5783989518431998 -2084.285116496920
5774 0.5774 14.7866801041216771 -2081.337929072610
5775 0.5775 14.9946666649577036 -2078.393287647930
5776 0.5776 15.2023588888660299 -2075.451190518579
5777 0.5777 15.4097570301910274 -2072.511635981378
5778 0.5778 15.6168613431067840 -2069.574622333770
5779 0.5779 15.8236720816171577 -2066.640147873690
5780 0.5780 16.0301894995558492 -2063.708210900140
5781 0.5781 16.2364138505864801 -2060.778809712470
5782 0.5782 16.4423453882026536 -2057.851942611020
5783 0.5783 16.6479843657280355 -2054.927607896620
5784 0.5784 16.8533310363164190 -2052.005803871039
5785 0.5785 17.0583856529517952 -2049.086528836478
5786 0.5786 17.2631484684484242 -2046.169781096100
5787 0.5787 17.4676197354509135 -2043.255558953670
5788 0.5788 17.6717997064342782 -2040.343860713599
5789 0.5789 17.8756886337040228 -2037.434684681270
5790 0.5790 18.0792867693962016 -2034.528029162309
5791 0.5791 18.2825943654774967 -2031.623892463580
5792 0.5792 18.4856116737452858 -2028.722272892210
5793 0.5793 18.6883389458277200 -2025.823168756489
5794 0.5794 18.8907764331837917 -2022.926578364961
5795 0.5795 19.0929243871033947 -2020.032500027130
5796 0.5796 19.2947830587074165 -2017.140932053300
5797 0.5797 19.4963526989477955 -2014.251872754301
5798 0.5798 19.6976335586075990 -2011.365320441771
5799 0.5799 19.8986258883010834 -2008.481273427911
5800 0.5800 20.0993299384737796 -2005.599730026001
5801 0.5801 20.2997459594025607 -2002.720688549600
5802 0.5802 20.4998742011957091 -1999.844147313390
5803 0.5803 20.6997149137929988 -1996.970104632390
5804 0.5804 20.8992683469657443 -1994.098558822539
5805 0.5805 21.0985347503169010 -1991.229508200580
5806 0.5806 21.2975143732811176 -1988.362951083740
5807 0.5807 21.4962074651248187 -1985.498885790250
5808 0.5808 21.6946142749462680 -1982.637310638740
5809 0.5809 21.8927350516756434 -1979.778223948781
5810 0.5810 22.0905700440751147 -1976.921624040611
5811 0.5811 22.2881195007389046 -1974.067509235201
5812 0.5812 22.4853836700933734 -1971.215877854151
5813 0.5813 22.6823628003970796 -1968.366728219960
5814 0.5814 22.8790571397408620 -1965.520058655669
5815 0.5815 23.0754669360479028 -1962.675867485139
5816 0.5816 23.2715924370738030 -1959.834153032869
5817 0.5817 23.4674338904066602 -1956.994913624250
5818 0.5818 23.6629915434671290 -1954.158147585160
5819 0.5819 23.8582656435085063 -1951.323853242389
5820 0.5820 24.0532564376167954 -1948.492028923380
5821 0.5821 24.2479641727107804 -1945.662672956310
5822 0.5822 24.4423890955421008 -1942.835783670122
5823 0.5823 24.6365314526953192 -1940.011359394270
5824 0.5824 24.8303914905879992 -1937.189398459312
5825 0.5825 25.0239694554707768 -1934.369899196221
5826 0.5826 25.2172655934274310 -1931.552859936861
5827 0.5827 25.4102801503749554 -1928.738279013631
5828 0.5828 25.6030133720636286 -1925.926154759831
5829 0.5829 25.7954655040770930 -1923.116485509490
5830 0.5830 25.9876367918324327 -1920.309269597321
5831 0.5831 26.1795274805802300 -1917.504505358640
5832 0.5832 26.3711378154046479 -1914.702191129702
5833 0.5833 26.5624680412235001 -1911.902325247360
5834 0.5834 26.7535184027883339 -1909.104906049350
5835 0.5835 26.9442891446844932 -1906.309931873810
5836 0.5836 27.1347805113311793 -1903.517401059920
5837 0.5837 27.3249927469815539 -1900.727311947589
5838 0.5838 27.5149260957227888 -1897.939662877139
5839 0.5839 27.7045808014761441 -1895.154452189961
5840 0.5840 27.8939571079970428 -1892.371678228030
5841 0.5841 28.0830552588751488 -1889.591339334071
5842 0.5842 28.2718754975344275 -1886.813433851479
5843 0.5843 28.4604180672332312 -1884.037960124590
5844 0.5844 28.6486832110643661 -1881.264916498130
5845 0.5845 28.8366711719551709 -1878.494301317940
5846 0.5846 29.0243821926675842 -1875.726112930291
5847 0.5847 29.2118165157982119 -1872.960349682260
5848 0.5848 29.3989743837784197 -1870.197009921891
5849 0.5849 29.5858560388743896 -1867.436091997510
5850 0.5850 29.7724617231871953 -1864.677594258570
5851 0.5851 29.9587916786528794 -1861.921515055101
5852 0.5852 30.1448461470425322 -1859.167852737950
5853 0.5853 30.3306253699623589 -1856.416605658569
5854 0.5854 30.5161295888537474 -1853.667772169201
5855 0.5855 30.7013590449933531 -1850.921350622921
5856 0.5856 30.8863139794931669 -1848.177339373331
5857 0.5857 31.0709946333005789 -1845.435736774889
5858 0.5858 31.2554012471984706 -1842.696541182939
5859 0.5859 31.4395340618052792 -1839.959750953241
5860 0.5860 31.6233933175750721 -1837.225364442640
5861 0.5861 31.8069792547976213 -1834.493380008329
5862 0.5862 31.9902921135984712 -1831.763796008681
5863 0.5863 32.1733321339390272 -1829.036610802421
5864 0.5864 32.3560995556166091 -1826.311822749249
5865 0.5865 32.5385946182645398 -1823.589430209360
5866 0.5866 32.7208175613522130 -1820.869431544070
5867 0.5867 32.9027686241851711 -1818.151825115150
5868 0.5868 33.0844480459051837 -1815.436609285101
5869 0.5869 33.2658560654902971 -1812.723782417221
5870 0.5870 33.4469929217549407 -1810.013342875700
5871 0.5871 33.6278588533499843 -1807.305289025209
5872 0.5872 33.8084540987628088 -1804.599619231230
5873 0.5873 33.9887788963173847 -1801.896331860240
5874 0.5874 34.1688334841743497 -1799.195425279091
5875 0.5875 34.3486181003310804 -1796.496897855561
5876 0.5876 34.5281329826217629 -1793.800747958121
5877 0.5877 34.7073783687174711 -1791.106973956070
5878 0.5878 34.8863544961262377 -1788.415574219289
5879 0.5879 35.0650616021931327 -1785.726547118680
5880 0.5880 35.2434999241003410 -1783.039891025481
5881 0.5881 35.4216696988672126 -1780.355604312021
5882 0.5882 35.5995711633503760 -1777.673685351279
5883 0.5883 35.7772045542437809 -1774.994132516829
5884 0.5884 35.9545701080787836 -1772.316944183201
5885 0.5885 36.1316680612242180 -1769.642118725529
5886 0.5886 36.3084986498864808 -1766.969654519789
5887 0.5887 36.4850621101095953 -1764.299549942521
5888 0.5888 36.6613586777752829 -1761.631803371261
5889 0.5889 36.8373885886030479 -1758.966413184100
5890 0.5890 37.0131520781502488 -1756.303377759890
5891 0.5891 37.1886493818121622 -1753.642695478411
5892 0.5892 37.3638807348220752 -1750.984364719900
5893 0.5893 37.5388463722513492 -1748.328383865641
5894 0.5894 37.7135465290094984 -1745.674751297280
5895 0.5895 37.8879814398442463 -1743.023465397700
5896 0.5896 38.0621513393416393 -1740.374524550200
5897 0.5897 38.2360564619260899 -1737.727927138771
5898 0.5898 38.4096970418604471 -1735.083671548429
5899 0.5899 38.5830733132461035 -1732.441756164721
5900 0.5900 38.7561855100230375 -1729.802179373972
5901 0.5901 38.9290338659698989 -1727.164939563301
5902 0.5902 39.1016186147040941 -1724.530035120581
5903 0.5903 39.2739399896818497 -1721.897464434500
5904 0.5904 39.4459982241982843 -1719.267225894258
5905 0.5905 39.6177935513874999 -1716.639317890060
5906 0.5906 39.7893262042226397 -1714.013738812691
5907 0.5907 39.9605964155159654 -1711.390487053761
5908 0.5908 40.1316044179189362 -1708.769561005620
5909 0.5909 40.3023504439222862 -1706.150959061371
5910 0.5910 40.4728347258560959 -1703.534679614830
5911 0.5911 40.6430574958898703 -1700.920721060609
5912 0.5912 40.8130189860326027 -1698.309081794070
5913 0.5913 40.9827194281328673 -1695.699760211261
5914 0.5914 41.1521590538788828 -1693.092754709030
5915 0.5915 41.3213380947985840 -1690.488063685019
5916 0.5916 41.4902567822597135 -1687.885685537509
5917 0.5917 41.6589153474698719 -1685.285618665639
5918 0.5918 41.8273140214766173 -1682.687861469221
5919 0.5919 41.9954530351675217 -1680.092412348911
5920 0.5920 42.1633326192702640 -1677.499269705990
5921 0.5921 42.3309530043526934 -1674.908431942580
5922 0.5922 42.4983144208229007 -1672.319897461551
5923 0.5923 42.6654170989293036 -1669.733664666490
5924 0.5924 42.8322612687607176 -1667.149731961770
5925 0.5925 42.9988471602464273 -1664.568097752481
5926 0.5926 43.1651750031562784 -1661.988760444499
5927 0.5927 43.3312450271007279 -1659.411718444420
5928 0.5928 43.4970574615309289 -1656.836970159650
5929 0.5929 43.6626125357388233 -1654.264513998279
5930 0.5930 43.8279104788571985 -1651.694348369181
5931 0.5931 43.9929515198597585 -1649.126471682011
5932 0.5932 44.1577358875612163 -1646.560882347141
5933 0.5933 44.3222638106173576 -1643.997578775690
5934 0.5934 44.4865355175251196 -1641.436559379559
5935 0.5935 44.6505512366226682 -1638.877822571400
5936 0.5936 44.8143111960894700 -1636.321366764620
5937 0.5937 44.9778156239463698 -1633.767190373361
5938 0.5938 45.1410647480556619 -1631.215291812530
5939 0.5939 45.3040587961211756 -1628.665669497809
5940 0.5940 45.4667979956883457 -1626.118321845589
5941 0.5941 45.6292825741442769 -1623.573247273090
5942 0.5942 45.7915127587178432 -1621.030444198209
5943 0.5943 45.9534887764797375 -1618.489911039660
5944 0.5944 46.1152108543425641 -1615.951646216849
5945 0.5945 46.2766792190609095 -1613.415648150020
5946 0.5946 46.4378940972314140 -1610.881915260089
5947 0.5947 46.5988557152928564 -1608.350445968809
5948 0.5948 46.7595642995262253 -1605.821238698621
5949 0.5949 46.9200200760547972 -1603.294291872760
5950 0.5950 47.0802232708441935 -1600.769603915221
5951 0.5951 47.2401741097024939 -1598.247173250740
5952 0.5952 47.3998728182802722 -1595.726998304801
5953 0.5953 47.5593196220706957 -1593.209077503661
5954 0.5954 47.7185147464095962 -1590.693409274350
5955 0.5955 47.8774584164755481 -1588.179992044650
5956 0.5956 48.0361508572899325 -1585.668824243061
5957 0.5957 48.1945922937170295 -1583.159904298901
5958 0.5958 48.3527829504640820 -1580.653230642180
5959 0.5959 48.5107230520813744 -1578.148801703730
5960 0.5960 48.6684128229623170 -1575.646615915110
5961 0.5961 48.8258524873435036 -1573.146671708660
5962 0.5962 48.9830422693048106 -1570.648967517420
5963 0.5963 49.1399823927694470 -1568.153501775249
5964 0.5964 49.2966730815040464 -1565.660272916771
5965 0.5965 49.4531145591187524 -1563.169279377311
5966 0.5966 49.6093070490672687 -1560.680519592989
5967 0.5967 49.7652507746469510 -1558.193992000721
5968 0.5968 49.9209459589988924 -1555.709695038120
5969 0.5969 50.0763928251079804 -1553.227627143580
5970 0.5970 50.2315915958029748 -1550.747786756270
5971 0.5971 50.3865424937565933 -1548.270172316090
5972 0.5972 50.5412457414855822 -1545.794782263730
5973 0.5973 50.6957015613508020 -1543.321615040650
5974 0.5974 50.8499101755572838 -1540.850669089019
5975 0.5975 51.0038718061543292 -1538.381942851819
5976 0.5976 51.1575866750355601 -1535.915434772760
5977 0.5977 51.3110550039390176 -1533.451143296329
5978 0.5978 51.4642770144472266 -1530.989066867780
5979 0.5979 51.6172529279872734 -1528.529203933101
5980 0.5980 51.7699829658308843 -1526.071552939069
5981 0.5981 51.9224673490944966 -1523.616112333220
5982 0.5982 52.0747062987393505 -1521.162880563849
5983 0.5983 52.2267000355715396 -1518.711856079961
5984 0.5984 52.3784487802421097 -1516.263037331420
5985 0.5985 52.5299527532471231 -1513.816422768779
5986 0.5986 52.6812121749277296 -1511.372010843401
5987 0.5987 52.8322272654702658 -1508.929800007350
5988 0.5988 52.9829982449063124 -1506.489788713539
5989 0.5989 53.1335253331127646 -1504.051975415539
5990 0.5990 53.2838087498119322 -1501.616358567770
5991 0.5991 53.4338487145715888 -1499.182936625371
5992 0.5992 53.5836454468050718 -1496.751708044269
5993 0.5993 53.7331991657713388 -1494.322671281109
5994 0.5994 53.8825100905750674 -1491.895824793391
5995 0.5995 54.0315784401666974 -1489.471167039260
5996 0.5996 54.1804044333425452 -1487.048696477720
5997 0.5997 54.3289882887448528 -1484.628411568470
5998 0.5998 54.4773302248618805 -1482.210310772030
5999 0.5999 54.6254304600279639 -1479.794392549639
6000 0.6000 54.7732892124236130 -1477.380655363340
6001 0.6001 54.9209067000755766 -1474.969097675899
6002 0.6002 55.0682831408569129 -1472.559717950860
6003 0.6003 55.2154187524870821 -1470.152514652549
6004 0.6004 55.3623137525320104 -1467.747486246040
6005 0.6005 55.5089683584041680 -1465.344631197170
6006 0.6006 55.6553827873626545 -1462.943947972550
6007 0.6007 55.8015572565132629 -1460.545435039560
6008 0.6008 55.9474919828085575 -1458.149090866309
6009 0.6009 56.0931871830479594 -1455.754913921709
6010 0.6010 56.2386430738778174 -1453.362902675440
6011 0.6011 56.3838598717914863 -1450.973055597909
6012 0.6012 56.5288377931293979 -1448.585371160321
6013 0.6013 56.6735770540791464 -1446.199847834630
6014 0.6014 56.8180778706755589 -1443.816484093551
6015 0.6015 56.9623404588007674 -1441.435278410579
6016 0.6016 57.1063650341842930 -1439.056229259991
6017 0.6017 57.2501518124031321 -1436.679335116770
6018 0.6018 57.3937010088818056 -1434.304594456730
6019 0.6019 57.5370128388924584 -1431.932005756379
6020 0.6020 57.6800875175549308 -1429.561567493100
6021 0.6021 57.8229252598368291 -1427.193278144910
6022 0.6022 57.9655262805536111 -1424.827136190699
6023 0.6023 58.1078907943686502 -1422.463140110061
6024 0.6024 58.2500190157933204 -1420.101288383379
6025 0.6025 58.3919111591870816 -1417.741579491791
6026 0.6026 58.5335674387575295 -1415.384011917230
6027 0.6027 58.6749880685605092 -1413.028584142359
6028 0.6028 58.8161732625001576 -1410.675294650610
6029 0.6029 58.9571232343289964 -1408.324141926199
6030 0.6030 59.0978381976480094 -1405.975124454109
6031 0.6031 59.2383183659067214 -1403.628240720110
6032 0.6032 59.3785639524032618 -1401.283489210631
6033 0.6033 59.5185751702844428 -1398.940868413040
6034 0.6034 59.6583522325458588 -1396.600376815310
6035 0.6035 59.7978953520319365 -1394.262012906291
6036 0.6036 59.9372047414360267 -1391.925775175529
6037 0.6037 60.0762806133004759 -1389.591662113389
6038 0.6038 60.2151231800166968 -1387.259672210969
6039 0.6039 60.3537326538252543 -1384.929803960161
6040 0.6040 60.4921092468159429 -1382.602055853579
6041 0.6041 60.6302531709278583 -1380.276426384659
6042 0.6042 60.7681646379494680 -1377.952914047561
6043 0.6043 60.9058438595187113 -1375.631517337240
6044 0.6044 61.0432910471230414 -1373.312234749390
6045 0.6045 61.1805064120995397 -1370.995064780521
6046 0.6046 61.3174901656349576 -1368.680005927860
6047 0.6047 61.4542425187658239 -1366.367056689400
6048 0.6048 61.5907636823784941 -1364.056215563959
6049 0.6049 61.7270538672092428 -1361.747481051070
6050 0.6050 61.8631132838443492 -1359.440851651041
6051 0.6051 61.9989421427201464 -1357.136325864961
6052 0.6052 62.1345406541231284 -1354.833902194689
6053 0.6053 62.2699090281900069 -1352.533579142830
6054 0.6054 62.4050474749077893 -1350.235355212770
6055 0.6055 62.5399562041138637 -1347.939228908690
6056 0.6056 62.6746354254960707 -1345.645198735470
6057 0.6057 62.8090853485927880 -1343.353263198831
6058 0.6058 62.9433061827929876 -1341.063420805210
6059 0.6059 63.0772981373363422 -1338.775670061850
6060 0.6060 63.2110614213132749 -1336.490009476739
6061 0.6061 63.3445962436650447 -1334.206437558620
6062 0.6062 63.4779028131838317 -1331.924952817050
6063 0.6063 63.6109813385128007 -1329.645553762319
6064 0.6064 63.7438320281461941 -1327.368238905489
6065 0.6065 63.8764550904293884 -1325.093006758369
6066 0.6066 64.0088507335589867 -1322.819855833601
6067 0.6067 64.1410191655828896 -1320.548784644529
6068 0.6068 64.2729605944003879 -1318.279791705310
6069 0.6069 64.4046752277621977 -1316.012875530830
6070 0.6070 64.5361632732705743 -1313.748034636779
6071 0.6071 64.6674249383793978 -1311.485267539590
6072 0.6072 64.7984604303942007 -1309.224572756470
6073 0.6073 64.9292699564722966 -1306.965948805400
6074 0.6074 65.0598537236228225 -1304.709394205150
6075 0.6075 65.1902119387068382 -1302.454907475210
6076 0.6076 65.3203448084373974 -1300.202487135891
6077 0.6077 65.4502525393796049 -1297.952131708220
6078 0.6078 65.5799353379507153 -1295.703839714020
6079 0.6079 65.7093934104202049 -1293.457609675900
6080 0.6080 65.8386269629098564 -1291.213440117201
6081 0.6081 65.9676362013938160 -1288.971329562050
6082 0.6082 66.0964213316986928 -1286.731276535370
6083 0.6083 66.2249825595036015 -1284.493279562800
6084 0.6084 66.3533200903402758 -1282.257337170760
6085 0.6085 66.4814341295931399 -1280.023447886480
6086 0.6086 66.6093248824993651 -1277.791610237919
6087 0.6087 66.7369925541489550 -1275.561822753810
6088 0.6088 66.8644373494848310 -1273.334083963661
6089 0.6089 66.9916594733029029 -1271.108392397760
6090 0.6090 67.1186591302521549 -1268.884746587149
6091 0.6091 67.2454365248346875 -1266.663145063620
6092 0.6092 67.3719918614058599 -1264.443586359770
6093 0.6093 67.4983253441742903 -1262.226069008960
6094 0.6094 67.6244371772019974 -1260.010591545290
6095 0.6095 67.7503275644044436 -1257.797152503661
6096 0.6096 67.8759967095506198 -1255.585750419731
6097 0.6097 68.0014448162631027 -1253.376383829910
6098 0.6098 68.1266720880181680 -1251.169051271400
6099 0.6099 68.2516787281458477 -1248.963751282160
6100 0.6100 68.3764649398300008 -1246.760482400930
6101 0.6101 68.5010309261084132 -1244.559243167199
6102 0.6102 68.6253768898728396 -1242.360032121240
6103 0.6103 68.7495030338691038 -1240.162847804100
6104 0.6104 68.8734095606971835 -1237.967688757559
6105 0.6105 68.9970966728112671 -1235.774553524209
6106 0.6106 69.1205645725198536 -1233.583440647390
6107 0.6107 69.2438134619857806 -1231.394348671229
6108 0.6108 69.3668435432263664 -1229.207276140591
6109 0.6109 69.4896550181134529 -1227.022221601120
6110 0.6110 69.6122480883734767 -1224.839183599240
6111 0.6111 69.7346229555875396 -1222.658160682129
6112 0.6112 69.8567798211915374 -1220.479151397771
6113 0.6113 69.9787188864761731 -1218.302154294851
6114 0.6114 70.1004403525870572 -1216.127167922879
6115 0.6115 70.2219444205248067 -1213.954190832121
6116 0.6116 70.3432312911450879 -1211.783221573611
6117 0.6117 70.4643011651587301 -1209.614258699120
6118 0.6118 70.5851542431317540 -1207.447300761231
6119 0.6119 70.7057907254854854 -1205.282346313279
6120 0.6120 70.8262108124966119 -1203.119393909379
6121 0.6121 70.9464147042972968 -1200.958442104370
6122 0.6122 71.0664026008752074 -1198.799489453931
6123 0.6123 71.1861747020736289 -1196.642534514440
6124 0.6124 71.3057312075915064 -1194.487575843091
6125 0.6125 71.4250723169835453 -1192.334611997810
6126 0.6126 71.5441982296602959 -1190.183641537330
6127 0.6127 71.6631091448882245 -1188.034663021130
6128 0.6128 71.7818052617897564 -1185.887675009470
6129 0.6129 71.9002867793434035 -1183.742676063340
6130 0.6130 72.0185538963837928 -1181.599664744549
6131 0.6131 72.1366068116018084 -1179.458639615639
6132 0.6132 72.2544457235445918 -1177.319599239961
6133 0.6133 72.3720708306156695 -1175.182542181570
6134 0.6134 72.4894823310750098 -1173.047467005351
6135 0.6135 72.6066804230391227 -1170.914372276899
6136 0.6136 72.7236653044811021 -1168.783256562650
6137 0.6137 72.8404371732307254 -1166.654118429750
6138 0.6138 72.9569962269745247 -1164.526956446141
6139 0.6139 73.0733426632558576 -1162.401769180499
6140 0.6140 73.1894766794749927 -1160.278555202311
6141 0.6141 73.3053984728891947 -1158.157313081820
6142 0.6142 73.4211082406127815 -1156.038041390011
6143 0.6143 73.5366061796172090 -1153.920738698660
6144 0.6144 73.6518924867311569 -1151.805403580300
6145 0.6145 73.7669673586405850 -1149.692034608270
6146 0.6146 73.8818309918888332 -1147.580630356591
6147 0.6147 73.9964835828766780 -1145.471189400171
6148 0.6148 74.1109253278624180 -1143.363710314559
6149 0.6149 74.2251564229619589 -1141.258191676161
6150 0.6150 74.3391770641488705 -1139.154632062141
6151 0.6151 74.4529874472545004 -1137.053030050370
6152 0.6152 74.5665877679680023 -1134.953384219559
6153 0.6153 74.6799782218364356 -1132.855693149139
6154 0.6154 74.7931590042648651 -1130.759955419330
6155 0.6155 74.9061303105163887 -1128.666169611120
6156 0.6156 75.0188923357122519 -1126.574334306250
6157 0.6157 75.1314452748319326 -1124.484448087230
6158 0.6158 75.2437893227131696 -1122.396509537370
6159 0.6159 75.3559246740520763 -1120.310517240700
6160 0.6160 75.4678515234032119 -1118.226469782060
6161 0.6161 75.5795700651796665 -1116.144365747000
6162 0.6162 75.6910804936531179 -1114.064203721900
6163 0.6163 75.8023830029539027 -1111.985982293861
6164 0.6164 75.9134777870711304 -1109.909700050779
6165 0.6165 76.0243650398527393 -1107.835355581310
6166 0.6166 76.1350449550055544 -1105.762947474879
6167 0.6167 76.2455177260953860 -1103.692474321650
6168 0.6168 76.3557835465471015 -1101.623934712590
6169 0.6169 76.4658426096446959 -1099.557327239410
6170 0.6170 76.5756951085313915 -1097.492650494601
6171 0.6171 76.6853412362096947 -1095.429903071430
6172 0.6172 76.7947811855414670 -1093.369083563900
6173 0.6173 76.9040151492479964 -1091.310190566780
6174 0.6174 77.0130433199101248 -1089.253222675650
6175 0.6175 77.1218658899682481 -1087.198178486810
6176 0.6176 77.2304830517224588 -1085.145056597360
6177 0.6177 77.3388949973325879 -1083.093855605140
6178 0.6178 77.4471019188182765 -1081.044574108771
6179 0.6179 77.5551040080590894 -1078.997210707610
6180 0.6180 77.6629014567945575 -1076.951764001830
6181 0.6181 77.7704944566242631 -1074.908232592350
6182 0.6182 77.8778831990079254 -1072.866615080829
6183 0.6183 77.9850678752654574 -1070.826910069720
6184 0.6184 78.0920486765770505 -1068.789116162239
6185 0.6185 78.1988257939832749 -1066.753231962350
6186 0.6186 78.3053994183851358 -1064.719256074800
6187 0.6187 78.4117697405441305 -1062.687187105091
6188 0.6188 78.5179369510823619 -1060.657023659510
6189 0.6189 78.6239012404825957 -1058.628764345070
6190 0.6190 78.7296627990883309 -1056.602407769600
6191 0.6191 78.8352218171038999 -1054.577952541660
6192 0.6192 78.9405784845945107 -1052.555397270580
6193 0.6193 79.0457329914863607 -1050.534740566451
6194 0.6194 79.1506855275666936 -1048.515981040120
6195 0.6195 79.2554362824838563 -1046.499117303260
6196 0.6196 79.3599854457474265 -1044.484147968220
6197 0.6197 79.4643332067282415 -1042.471071648190
6198 0.6198 79.5684797546584974 -1040.459886957070
6199 0.6199 79.6724252786318345 -1038.450592509550
6200 0.6200 79.7761699676033658 -1036.443186921060
6201 0.6201 79.8797140103898187 -1034.437668807860
6202 0.6202 79.9830575956695498 -1032.434036786900
6203 0.6203 80.0862009119826865 -1030.432289475910
6204 0.6204 80.1891441477311560 -1028.432425493430
6205 0.6205 80.2918874911787555 -1026.434443458690
6206 0.6206 80.3944311304512809 -1024.438341991759
6207 0.6207 80.4967752535365406 -1022.444119713420
6208 0.6208 80.5989200482844694 -1020.451775245230
6209 0.6209 80.7008657024072136 -1018.461307209540
6210 0.6210 80.8026124034791593 -1016.472714229410
6211 0.6211 80.9041603389370607 -1014.485994928720
6212 0.6212 81.0055096960800967 -1012.501147932040
6213 0.6213 81.1066606620699417 -1010.518171864790
6214 0.6214 81.2076134239308374 -1008.537065353110
6215 0.6215 81.3083681685496913 -1006.557827023890
6216 0.6216 81.4089250826761202 -1004.580455504821
6217 0.6217 81.5092843529225775 -1002.604949424300
6218 0.6218 81.6094461657643677 -1000.631307411530
6219 0.6219 81.7094107075397744 -998.659528096499
6220 0.6220 81.8091781644500884 -996.689610109880
6221 0.6221 81.9087487225597357 -994.721552083201
6222 0.6222 82.0081225677963346 -992.755352648660
6223 0.6223 82.1072998859507379 -990.791010439310
6224 0.6224 82.2062808626771471 -988.828524088890
6225 0.6225 82.3050656834931829 -986.867892231920
6226 0.6226 82.4036545337799708 -984.909113503730
6227 0.6227 82.5020475987821698 -982.952186540350
6228 0.6228 82.6002450636081136 -980.997109978600
6229 0.6229 82.6982471132298400 -979.043882456060
6230 0.6230 82.7960539324832041 -977.092502611080
6231 0.6231 82.8936657060678925 -975.142969082750
6232 0.6232 82.9910826185475798 -973.195280510919
6233 0.6233 83.0883048543499427 -971.249435536230
6234 0.6234 83.1853325977667595 -969.305432800050
6235 0.6235 83.2821660329539952 -967.363270944570
6236 0.6236 83.3788053439318588 -965.422948612650
6237 0.6237 83.4752507145848881 -963.484464447980
6238 0.6238 83.5715023286620351 -961.547817094970
6239 0.6239 83.6675603697767230 -959.613005198840
6240 0.6240 83.7634250214069453 -957.680027405509
6241 0.6241 83.8590964668953092 -955.748882361710
6242 0.6242 83.9545748894491339 -953.819568714900
6243 0.6243 84.0498604721405513 -951.892085113330
6244 0.6244 84.1449533979065194 -949.966430205970
6245 0.6245 84.2398538495489504 -948.042602642560
6246 0.6246 84.3345620097347535 -946.120601073640
6247 0.6247 84.4290780609959626 -944.200424150470
6248 0.6248 84.5234021857297364 -942.282070525090
6249 0.6249 84.6175345661985006 -940.365538850269
6250 0.6250 84.7114753845299902 -938.450827779570
6251 0.6251 84.8052248227173351 -936.537935967301
6252 0.6252 84.8987830626191311 -934.626862068520
6253 0.6253 84.9921502859595108 -932.717604739070
6254 0.6254 85.0853266743282433 -930.810162635519
6255 0.6255 85.1783124091807764 -928.904534415240
6256 0.6256 85.2711076718383509 -927.000718736300
6257 0.6257 85.3637126434880429 -925.098714257580
6258 0.6258 85.4561275051828630 -923.198519638710
6259 0.6259 85.5483524378417997 -921.300133540039
6260 0.6260 85.6403876222499321 -919.403554622740
6261 0.6261 85.7322332390585018 -917.508781548680
6262 0.6262 85.8238894687849552 -915.615812980520
6263 0.6263 85.9153564918130712 -913.724647581680
6264 0.6264 86.0066344883929759 -911.835284016330
6265 0.6265 86.0977236386412557 -909.947720949371
6266 0.6266 86.1886241225410572 -908.061957046521
6267 0.6267 86.2793361199420872 -906.177990974200
6268 0.6268 86.3698598105607829 -904.295821399610
6269 0.6269 86.4601953739802980 -902.415446990700
6270 0.6270 86.5503429896506447 -900.536866416200
6271 0.6271 86.6403028368887362 -898.660078345551
6272 0.6272 86.7300750948784582 -896.785081449009
6273 0.6273 86.8196599426707820 -894.911874397550
6274 0.6274 86.9090575591838075 -893.040455862900
6275 0.6275 86.9982681232028341 -891.170824517561
6276 0.6276 87.0872918133804461 -889.302979034790
6277 0.6277 87.1761288082366121 -887.436918088570
6278 0.6278 87.2647792861587277 -885.572640353710
6279 0.6279 87.3532434254017005 -883.710144505680
6280 0.6280 87.4415214040880215 -881.849429220800
6281 0.6281 87.5296134002078645 -879.990493176070
6282 0.6282 87.6175195916191285 -878.133335049290
6283 0.6283 87.7052401560475374 -876.277953518979
6284 0.6284 87.7927752710867111 -874.424347264459
6285 0.6285 87.8801251141982220 -872.572514965770
6286 0.6286 87.9672898627116950 -870.722455303730
6287 0.6287 88.0542696938248781 -868.874166959870
6288 0.6288 88.1410647846036994 -867.027648616540
6289 0.6289 88.2276753119823667 -865.182898956790
6290 0.6290 88.3141014527634240 -863.339916664450
6291 0.6291 88.4003433836178516 -861.498700424090
6292 0.6292 88.4864012810851079 -859.659248921060
6293 0.6293 88.5722753215732297 -857.821560841440
6294 0.6294 88.6579656813589025 -855.985634872050
6295 0.6295 88.7434725365875323 -854.151469700490
6296 0.6296 88.8287960632733160 -852.319064015130
6297 0.6297 88.9139364372993271 -850.488416505060
6298 0.6298 88.9988938344175864 -848.659525860110
6299 0.6299 89.0836684302491335 -846.832390770920
6300 0.6300 89.1682604002841259 -845.007009928830
6301 0.6301 89.2526699198818676 -843.183382025950
6302 0.6302 89.3368971642709226 -841.361505755151
6303 0.6303 89.4209423085491864 -839.541379810050
6304 0.6304 89.5048055276839420 -837.723002885010
6305 0.6305 89.5884869965119464 -835.906373675170
6306 0.6306 89.6719868897395287 -834.091490876370
6307 0.6307 89.7553053819426054 -832.278353185270
6308 0.6308 89.8384426475668363 -830.466959299220
6309 0.6309 89.9213988609276100 -828.657307916370
6310 0.6310 90.0041741962102009 -826.849397735580
6311 0.6311 90.0867688274698111 -825.043227456490
6312 0.6312 90.1691829286316135 -823.238795779490
6313 0.6313 90.2514166734908798 -821.436101405700
6314 0.6314 90.3334702357130084 -819.635143037000
6315 0.6315 90.4153437888336668 -817.835919376051
6316 0.6316 90.4970375062587777 -816.038429126200
6317 0.6317 90.5785515612646748 -814.242670991610
6318 0.6318 90.6598861269981171 -812.448643677150
6319 0.6319 90.7410413764764030 -810.656345888460
6320 0.6320 90.8220174825874267 -808.865776331930
6321 0.6321 90.9028146180897636 -807.076933714690
6322 0.6322 90.9834329556127273 -805.289816744620
6323 0.6323 91.0638726676564829 -803.504424130369
6324 0.6324 91.1441339265920618 -801.720754581300
6325 0.6325 91.2242169046615032 -799.938806807560
6326 0.6326 91.3041217739778830 -798.158579520021
6327 0.6327 91.3838487065253986 -796.380071430320
6328 0.6328 91.4633978741594547 -794.603281250820
6329 0.6329 91.5427694486067338 -792.828207694660
6330 0.6330 91.6219636014652536 -791.054849475710
6331 0.6331 91.7009805042044661 -789.283205308599
6332 0.6332 91.7798203281653286 -787.513273908680
6333 0.6333 91.8584832445603610 -785.745053992100
6334 0.6334 91.9369694244737445 -783.978544275709
6335 0.6335 92.0152790388613795 -782.213743477110
6336 0.6336 92.0934122585509698 -780.450650314670
6337 0.6337 92.1713692542420802 -778.689263507510
6338 0.6338 92.2491501965062355 -776.929581775470
6339 0.6339 92.3267552557869635 -775.171603839150
6340 0.6340 92.4041846023999227 -773.415328419910
6341 0.6341 92.4814384065329165 -771.660754239850
6342 0.6342 92.5585168382459926 -769.907880021789
6343 0.6343 92.6354200674715429 -768.156704489310
6344 0.6344 92.7121482640143455 -766.407226366780
6345 0.6345 92.7887015975516505 -764.659444379260
6346 0.6346 92.8650802376332365 -762.913357252551
6347 0.6347 92.9412843536815245 -761.168963713259
6348 0.6348 93.0173141149916205 -759.426262488681
6349 0.6349 93.0931696907314006 -757.685252306880
6350 0.6350 93.1688512499415822 -755.945931896670
6351 0.6351 93.2443589615357951 -754.208299987560
6352 0.6352 93.3196929943006666 -752.472355309890
6353 0.6353 93.3948535168958927 -750.738096594680
6354 0.6354 93.4698406978543090 -749.005522573720
6355 0.6355 93.5446547055819764 -747.274631979530
6356 0.6356 93.6192957083582229 -745.545423545381
6357 0.6357 93.6937638743357581 -743.817896005289
6358 0.6358 93.7680593715407298 -742.092048094010
6359 0.6359 93.8421823678727804 -740.367878547050
6360 0.6360 93.9161330311051614 -738.645386100660
6361 0.6361 93.9899115288847895 -736.924569491800
6362 0.6362 94.0635180287322896 -735.205427458220
6363 0.6363 94.1369526980421227 -733.487958738400
6364 0.6364 94.2102157040826143 -731.772162071540
6365 0.6365 94.2833072139960677 -730.058036197610
6366 0.6366 94.3562273947988075 -728.345579857300
6367 0.6367 94.4289764133812781 -726.634791792040
6368 0.6368 94.5015544365080871 -724.925670744041
6369 0.6369 94.5739616308181041 -723.218215456220
6370 0.6370 94.6461981628245326 -721.512424672231
6371 0.6371 94.7182641989149658 -719.808297136490
6372 0.6372 94.7901599053515014 -718.105831594140
6373 0.6373 94.8618854482707690 -716.405026791080
6374 0.6374 94.9334409936840160 -714.705881473930
6375 0.6375 95.0048267074772212 -713.008394390060
6376 0.6376 95.0760427554111089 -711.312564287609
6377 0.6377 95.1470893031212626 -709.618389915380
6378 0.6378 95.2179665161181816 -707.925870022999
6379 0.6379 95.2886745597873670 -706.235003360780
6380 0.6380 95.3592135993893919 -704.545788679800
6381 0.6381 95.4295838000599730 -702.858224731880
6382 0.6382 95.4997853268100414 -701.172310269551
6383 0.6383 95.5698183445258280 -699.488044046090
6384 0.6384 95.6396830179689061 -697.805424815550
6385 0.6385 95.7093795117763193 -696.124451332690
6386 0.6386 95.7789079904606098 -694.445122352990
6387 0.6387 95.8482686184098895 -692.767436632720
6388 0.6388 95.9174615598879683 -691.091392928850
6389 0.6389 95.9864869790343676 -689.416989999110
6390 0.6390 96.0553450398644202 -687.744226601931
6391 0.6391 96.1240359062693415 -686.073101496509
6392 0.6392 96.1925597420163001 -684.403613442790
6393 0.6393 96.2609167107485177 -682.735761201430
6394 0.6394 96.3291069759852832 -681.069543533849
6395 0.6395 96.3971307011220802 -679.404959202170
6396 0.6396 96.4649880494306586 -677.742006969270
6397 0.6397 96.5326791840590630 -676.080685598760
6398 0.6398 96.6002042680317459 -674.420993855020
6399 0.6399 96.6675634642496533 -672.762930503100
6400 0.6400 96.7347569354902532 -671.106494308850
6401 0.6401 96.8017848444076350 -669.451684038790
6402 0.6402 96.8686473535325803 -667.798498460250
6403 0.6403 96.9353446252726485 -666.146936341231
6404 0.6404 97.0018768219122336 -664.496996450521
6405 0.6405 97.0682441056126351 -662.848677557580
6406 0.6406 97.1344466384121432 -661.201978432680
6407 0.6407 97.2004845822261103 -659.556897846770
6408 0.6408 97.2663580988470216 -657.913434571540
6409 0.6409 97.3320673499445661 -656.271587379450
6410 0.6410 97.3976124970657224 -654.631355043640
6411 0.6411 97.4629937016348009 -652.992736338030
6412 0.6412 97.5282111249535575 -651.355730037240
6413 0.6413 97.5932649282012505 -649.720334916660
6414 0.6414 97.6581552724346977 -648.086549752379
6415 0.6415 97.7228823185883755 -646.454373321229
6416 0.6416 97.7874462274744758 -644.823804400790
6417 0.6417 97.8518471597829773 -643.194841769340
6418 0.6418 97.9160852760817448 -641.567484205921
6419 0.6419 97.9801607368165577 -639.941730490290
6420 0.6420 98.0440737023112234 -638.317579402950
6421 0.6421 98.1078243327676205 -636.695029725131
6422 0.6422 98.1714127882658119 -635.074080238780
6423 0.6423 98.2348392287640877 -633.454729726600
6424 0.6424 98.2981038140990222 -631.836976972000
6425 0.6425 98.3612067039855731 -630.220820759130
6426 0.6426 98.4241480580171810 -628.606259872890
6427 0.6427 98.4869280356657697 -626.993293098870
6428 0.6428 98.5495467962818879 -625.381919223410
6429 0.6429 98.6120044990947378 -623.772137033590
6430 0.6430 98.6743013032122747 -622.163945317220
6431 0.6431 98.7364373676212779 -620.557342862840
6432 0.6432 98.7984128511874076 -618.952328459661
6433 0.6433 98.8602279126552759 -617.348900897730
6434 0.6434 98.9218827106485463 -615.747058967740
6435 0.6435 98.9833774036699907 -614.146801461139
6436 0.6436 99.0447121501015459 -612.548127170100
6437 0.6437 99.1058871082044277 -610.951034887529
6438 0.6438 99.1669024361191589 -609.355523407060
6439 0.6439 99.2277582918656691 -607.761591523060
6440 0.6440 99.2884548333433514 -606.169238030600
6441 0.6441 99.3489922183311620 -604.578461725509
6442 0.6442 99.4093706044876484 -602.989261404320
6443 0.6443 99.4695901493510775 -601.401635864320
6444 0.6444 99.5296510103394638 -599.815583903470
6445 0.6445 99.5895533447506693 -598.231104320540
6446 0.6446 99.6492973097624457 -596.648195914940
6447 0.6447 99.7088830624325340 -595.066857486860
6448 0.6448 99.7683107596987355 -593.487087837200
6449 0.6449 99.8275805583789690 -591.908885767600
6450 0.6450 99.8866926151713699 -590.332250080380
6451 0.6451 99.9456470866543185 -588.757179578650
6452 0.6452 100.0044441292865542 -587.183673066200
6453 0.6453 100.0630838994072462 -585.611729347560
6454 0.6454 100.1215665532360219 -584.041347227980
6455 0.6455 100.1798922468730950 -582.472525513440
6456 0.6456 100.2380611362992937 -580.905263010630
6457 0.6457 100.2960733773761746 -579.339558526990
6458 0.6458 100.3539291258460509 -577.775410870670
6459 0.6459 100.4116285373321062 -576.212818850519
6460 0.6460 100.4691717673384375 -574.651781276170
6461 0.6461 100.5265589712501395 -573.092296957911
6462 0.6462 100.5837903043333768 -571.534364706800
6463 0.6463 100.6408659217354398 -569.977983334590
6464 0.6464 100.6977859784848590 -568.423151653799
6465 0.6465 100.7545506294914333 -566.869868477591
6466 0.6466 100.8111600295463148 -565.318132619920
6467 0.6467 100.8676143333220807 -563.767942895451
6468 0.6468 100.9239136953728320 -562.219298119540
6469 0.6469 100.9800582701342222 -560.672197108290
6470 0.6470 101.0360482119235570 -559.126638678529
6471 0.6471 101.0918836749398793 -557.582621647780
6472 0.6472 101.1475648132639833 -556.040144834310
6473 0.6473 101.2030917808585571 -554.499207057100
6474 0.6474 101.2584647315682105 -552.959807135850
6475 0.6475 101.3136838191195466 -551.421943890970
6476 0.6476 101.3687491971212751 -549.885616143621
6477 0.6477 101.4236610190642409 -548.350822715650
6478 0.6478 101.4784194383215095 -546.817562429620
6479 0.6479 101.5330246081484376 -545.285834108860
6480 0.6480 101.5874766816827446 -543.755636577390
6481 0.6481 101.6417758119446120 -542.226968659910
6482 0.6482 101.6959221518366974 -540.699829181900
6483 0.6483 101.7499158541442625 -539.174216969521
6484 0.6484 101.8037570715352160 -537.650130849690
6485 0.6485 101.8574459565601984 -536.127569649981
6486 0.6486 101.9109826616526391 -534.606532198741
6487 0.6487 101.9643673391288274 -533.087017325000
6488 0.6488 102.0176001411879980 -531.569023858539
6489 0.6489 102.0706812199124158 -530.052550629820
6490 0.6490 102.1236107272674047 -528.537596470040
6491 0.6491 102.1763888151014612 -527.024160211120
6492 0.6492 102.2290156351462969 -525.512240685670
6493 0.6493 102.2814913390169380 -524.001836727050
6494 0.6494 102.3338160782117541 -522.492947169310
6495 0.6495 102.3859900041125854 -520.985570847230
6496 0.6496 102.4380132679847577 -519.479706596290
6497 0.6497 102.4898860209772096 -517.975353252720
6498 0.6498 102.5416084141225213 -516.472509653400
6499 0.6499 102.5931805983369856 -514.971174636000
6500 0.6500 102.6446027244207215 -513.471347038840
6501 0.6501 102.6958749430577171 -511.973025701011
6502 0.6502 102.7469974048158861 -510.476209462280
6503 0.6503 102.7979702601471530 -508.980897163130
6504 0.6504 102.8487936593875531 -507.487087644769
6505 0.6505 102.8994677527572463 -505.994779749120
6506 0.6506 102.9499926903606450 -504.503972318810
6507 0.6507 103.0003686221864427 -503.014664197181
6508 0.6508 103.0505956981077134 -501.526854228280
6509 0.6509 103.1006740678819682 -500.040541256900
6510 0.6510 103.1506038811512411 -498.555724128500
6511 0.6511 103.2003852874421312 -497.072401689290
6512 0.6512 103.2500184361659024 -495.590572786150
6513 0.6513 103.2995034766185398 -494.110236266710
6514 0.6514 103.3488405579808358 -492.631390979301
6515 0.6515 103.3980298293184461 -491.154035772960
6516 0.6516 103.4470714395819613 -489.678169497411
6517 0.6517 103.4959655376069918 -488.203791003130
6518 0.6518 103.5447122721142108 -486.730899141300
6519 0.6519 103.5933117917094677 -485.259492763779
6520 0.6520 103.6417642448838166 -483.789570723150
6521 0.6521 103.6900697800136157 -482.321131872740
6522 0.6522 103.7382285453605846 -480.854175066530
6523 0.6523 103.7862406890718745 -479.388699159240
6524 0.6524 103.8341063591801543 -477.924703006301
6525 0.6525 103.8818257036036670 -476.462185463850
6526 0.6526 103.9293988701463007 -475.001145388710
6527 0.6527 103.9768260064976602 -473.541581638450
6528 0.6528 104.0241072602331514 -472.083493071330
6529 0.6529 104.0712427788140388 -470.626878546300
6530 0.6530 104.1182327095875024 -469.171736923040
6531 0.6531 104.1650771997867508 -467.718067061920
6532 0.6532 104.2117763965310502 -466.265867824040
6533 0.6533 104.2583304468258092 -464.815138071191
6534 0.6534 104.3047394975626645 -463.365876665870
6535 0.6535 104.3510036955195233 -461.918082471290
6536 0.6536 104.3971231873606484 -460.471754351340
6537 0.6537 104.4430981196367441 -459.026891170650
6538 0.6538 104.4889286387849978 -457.583491794550
6539 0.6539 104.5346148911291806 -456.141555089061
6540 0.6540 104.5801570228796749 -454.701079920930
6541 0.6541 104.6255551801336026 -453.262065157570
6542 0.6542 104.6708095088748394 -451.824509667131
6543 0.6543 104.7159201549741141 -450.388412318470
6544 0.6544 104.7608872641890940 -448.953771981140
6545 0.6545 104.8057109821644133 -447.520587525360
6546 0.6546 104.8503914544317865 -446.088857822130
6547 0.6547 104.8949288264100517 -444.658581743091
6548 0.6548 104.9393232434052408 -443.229758160611
6549 0.6549 104.9835748506106654 -441.802385947750
6550 0.6550 105.0276837931069736 -440.376463978279
6551 0.6551 105.0716502158622205 -438.951991126670
6552 0.6552 105.1154742637319544 -437.528966268101
6553 0.6553 105.1591560814592867 -436.107388278439
6554 0.6554 105.2026958136749215 -434.687256034260
6555 0.6555 105.2460936048972826 -433.268568412860
6556 0.6556 105.2893495995325281 -431.851324292190
6557 0.6557 105.3324639418746784 -430.435522550940
6558 0.6558 105.3754367761056443 -429.021162068500
6559 0.6559 105.4182682462953125 -427.608241724940
6560 0.6560 105.4609584964016165 -426.196760401050
6561 0.6561 105.5035076702705794 -424.786716978299
6562 0.6562 105.5459159116364418 -423.378110338860
6563 0.6563 105.5881833641216616 -421.970939365630
6564 0.6564 105.6303101712370562 -420.565202942180
6565 0.6565 105.6722964763818027 -419.160899952800
6566 0.6566 105.7141424228435653 -417.758029282450
6567 0.6567 105.7558481537985244 -416.356589816780
6568 0.6568 105.7974138123114756 -414.956580442210
6569 0.6569 105.8388395413358722 -413.558000045779
6570 0.6570 105.8801254837139254 -412.160847515260
6571 0.6571 105.9212717821766461 -410.765121739120
6572 0.6572 105.9622785793439306 -409.370821606521
6573 0.6573 106.0031460177246174 -407.977946007330
6574 0.6574 106.0438742397165868 -406.586493832070
6575 0.6575 106.0844633876067888 -405.196463972020
6576 0.6576 106.1249136035713434 -403.807855319141
6577 0.6577 106.1652250296755966 -402.420666766040
6578 0.6578 106.2053978078742063 -401.034897206060
6579 0.6579 106.2454320800111702 -399.650545533270
6580 0.6580 106.2853279878199544 -398.267610642360
6581 0.6581 106.3250856729235068 -396.886091428771
6582 0.6582 106.3647052768343713 -395.505986788620
6583 0.6583 106.4041869409547445 -394.127295618710
6584 0.6584 106.4435308065765042 -392.750016816560
6585 0.6585 106.4827370148813515 -391.374149280360
6586 0.6586 106.5218057069408246 -389.999691909020
6587 0.6587 106.5607370237163849 -388.626643602101
6588 0.6588 106.5995311060594872 -387.255003259910
6589 0.6589 106.6381880947116514 -385.884769783390
6590 0.6590 106.6767081303045330 -384.515942074230
6591 0.6591 106.7150913533599805 -383.148519034789
6592 0.6592 106.7533379042901203 -381.782499568100
6593 0.6593 106.7914479233974276 -380.417882577910
6594 0.6594 106.8294215508747556 -379.054666968670
6595 0.6595 106.8672589268054622 -377.692851645460
6596 0.6596 106.9049601911634397 -376.332435514140
6597 0.6597 106.9425254838132133 -374.973417481200
6598 0.6598 106.9799549445099700 -373.615796453840
6599 0.6599 107.0172487128996579 -372.259571339921
6600 0.6600 107.0544069285190574 -370.904741048050
6601 0.6601 107.0914297307958378 -369.551304487480
6602 0.6602 107.1283172590486146 -368.199260568160
6603 0.6603 107.1650696524870625 -366.848608200740
6604 0.6604 107.2016870502119303 -365.499346296569
6605 0.6605 107.2381695912151400 -364.151473767650
6606 0.6606 107.2745174143798579 -362.804989526689
6607 0.6607 107.3107306584805514 -361.459892487100
6608 0.6608 107.3468094621830602 -360.116181562960
6609 0.6609 107.3827539640446673 -358.773855669050
6610 0.6610 107.4185643025141559 -357.432913720820
6611 0.6611 107.4542406159319228 -356.093354634430
6612 0.6612 107.4897830425299787 -354.755177326720
6613 0.6613 107.5251917204320762 -353.418380715190
6614 0.6614 107.5604667876537377 -352.082963718070
6615 0.6615 107.5956083821023554 -350.748925254240
6616 0.6616 107.6306166415772338 -349.416264243280
6617 0.6617 107.6654917037696748 -348.084979605460
6618 0.6618 107.7002337062630346 -346.755070261740
6619 0.6619 107.7348427865328091 -345.426535133740
6620 0.6620 107.7693190819466906 -344.099373143790
6621 0.6621 107.8036627297646248 -342.773583214890
6622 0.6622 107.8378738671389101 -341.449164270740
6623 0.6623 107.8719526311142261 -340.126115235710
6624 0.6624 107.9058991586277472 -338.804435034830
6625 0.6625 107.9397135865091855 -337.484122593880
6626 0.6626 107.9733960514808473 -336.165176839259
6627 0.6627 108.0069466901577186 -334.847596698090
6628 0.6628 108.0403656390475362 -333.531381098130
6629 0.6629 108.0736530345508442 -332.216528967900
6630 0.6630 108.1068090129610653 -330.903039236520
6631 0.6631 108.1398337104645861 -329.590910833830
6632 0.6632 108.1727272631407999 -328.280142690340
6633 0.6633 108.2054898069621771 -326.970733737280
6634 0.6634 108.2381214777943654 -325.662682906490
6635 0.6635 108.2706224113962179 -324.355989130549
6636 0.6636 108.3029927434198783 -323.050651342720
6637 0.6637 108.3352326094108520 -321.746668476880
6638 0.6638 108.3673421448080774 -320.444039467650
6639 0.6639 108.3993214849439823 -319.142763250320
6640 0.6640 108.4311707650445413 -317.842838760840
6641 0.6641 108.4628901202293747 -316.544264935850
6642 0.6642 108.4944796855118057 -315.247040712680
6643 0.6643 108.5259395957989028 -313.951165029320
6644 0.6644 108.5572699858915939 -312.656636824440
6645 0.6645 108.5884709904846801 -311.363455037390
6646 0.6646 108.6195427441669636 -310.071618608220
6647 0.6647 108.6504853814212623 -308.781126477630
6648 0.6648 108.6812990366244946 -307.491977587010
6649 0.6649 108.7119838440477650 -306.204170878400
6650 0.6650 108.7425399378564208 -304.917705294580
6651 0.6651 108.7729674521100947 -303.632579778950
6652 0.6652 108.8032665207628185 -302.348793275590
6653 0.6653 108.8334372776630659 -301.066344729290
6654 0.6654 108.8634798565538091 -299.785233085480
6655 0.6655 108.8933943910725901 -298.505457290280
6656 0.6656 108.9231810147516342 -297.227016290510
6657 0.6657 108.9528398610178357 -295.949909033620
6658 0.6658 108.9823710631929004 -294.674134467750
6659 0.6659 109.0117747544933735 -293.399691541730
6660 0.6660 109.0410510680307112 -292.126579205060
6661 0.6661 109.0702001368113656 -290.854796407910
6662 0.6662 109.0992220937368131 -289.584342101110
6663 0.6663 109.1281170716036826 -288.315215236180
6664 0.6664 109.1568852031037551 -287.047414765290
6665 0.6665 109.1855266208240920 -285.780939641340
6666 0.6666 109.2140414572470490 -284.515788817820
6667 0.6667 109.2424298447503901 -283.251961248970
6668 0.6668 109.2706919156073155 -281.989455889649
6669 0.6669 109.2988278019865760 -280.728271695420
6670 0.6670 109.3268376359524723 -279.468407622489
6671 0.6671 109.3547215494649834 -278.209862627750
6672 0.6672 109.3824796743798089 -276.952635668770
6673 0.6673 109.4101121424484404 -275.696725703790
6674 0.6674 109.4376190853182180 -274.442131691701
6675 0.6675 109.4650006345324016 -273.188852592089
6676 0.6676 109.4922569215302701 -271.936887365180
6677 0.6677 109.5193880776471218 -270.686234971900
6678 0.6678 109.5463942341144019 -269.436894373830
6679 0.6679 109.5732755220597596 -268.188864533230
6680 0.6680 109.6000320725070765 -266.942144412999
6681 0.6681 109.6266640163765658 -265.696732976750
6682 0.6682 109.6531714844848437 -264.452629188740
6683 0.6683 109.6795546075449721 -263.209832013849
6684 0.6684 109.7058135161665575 -261.968340417720
6685 0.6685 109.7319483408557801 -260.728153366600
6686 0.6686 109.7579592120154786 -259.489269827401
6687 0.6687 109.7838462599452356 -258.251688767739
6688 0.6688 109.8096096148414205 -257.015409155840
6689 0.6689 109.8352494067972458 -255.780429960680
6690 0.6690 109.8607657658028671 -254.546750151801
6691 0.6691 109.8861588217454255 -253.314368699500
6692 0.6692 109.9114287044091327 -252.083284574670
6693 0.6693 109.9365755434753140 -250.853496748930
6694 0.6694 109.9615994685224791 -249.625004194510
6695 0.6695 109.9865006090264217 -248.397805884350
6696 0.6696 110.0112790943602334 -247.171900792010
6697 0.6697 110.0359350537944181 -245.947287891740
6698 0.6698 110.0604686164969337 -244.723966158470
6699 0.6699 110.0848799115332497 -243.501934567750
6700 0.6700 110.1091690678664321 -242.281192095849
6701 0.6701 110.1333362143572003 -241.061737719629
6702 0.6702 110.1573814797640125 -239.843570416680
6703 0.6703 110.1813049927431081 -238.626689165209
6704 0.6704 110.2051068818485788 -237.411092944119
6705 0.6705 110.2287872755324258 -236.196780732960
6706 0.6706 110.2523463021446730 -234.983751511931
6707 0.6707 110.2757840899333672 -233.772004261909
6708 0.6708 110.2991007670446777 -232.561537964430
6709 0.6709 110.3222964615229813 -231.352351601690
6710 0.6710 110.3453713013108910 -230.144444156540
6711 0.6711 110.3683254142493411 -228.937814612500
6712 0.6712 110.3911589280776582 -227.732461953729
6713 0.6713 110.4138719704336040 -226.528385165090
6714 0.6714 110.4364646688534606 -225.325583232050
6715 0.6715 110.4589371507721012 -224.124055140770
6716 0.6716 110.4812895435230473 -222.923799878080
6717 0.6717 110.5035219743385255 -221.724816431420
6718 0.6718 110.5256345703495384 -220.527103788940
6719 0.6719 110.5476274585859500 -219.330660939420
6720 0.6720 110.5695007659765423 -218.135486872300
6721 0.6721 110.5912546193490442 -216.941580577690
6722 0.6722 110.6128891454302448 -215.748941046339
6723 0.6723 110.6344044708460501 -214.557567269660
6724 0.6724 110.6558007221215263 -213.367458239760
6725 0.6725 110.6770780256809843 -212.178612949329
6726 0.6726 110.6982365078480370 -210.991030391760
6727 0.6727 110.7192762948456846 -209.804709561099
6728 0.6728 110.7401975127963425 -208.619649452050
6729 0.6729 110.7610002877219415 -207.435849059951
6730 0.6730 110.7816847455439841 -206.253307380811
6731 0.6731 110.8022510120835875 -205.072023411290
6732 0.6732 110.8226992130615827 -203.891996148720
6733 0.6733 110.8430294740985715 -202.713224591040
6734 0.6734 110.8632419207149695 -201.535707736900
6735 0.6735 110.8833366783310908 -200.359444585561
6736 0.6736 110.9033138722672192 -199.184434136950
6737 0.6737 110.9231736277436511 -198.010675391660
6738 0.6738 110.9429160698807806 -196.838167350950
6739 0.6739 110.9625413236991562 -195.666909016650
6740 0.6740 110.9820495141195522 -194.496899391340
6741 0.6741 111.0014407659630251 -193.328137478200
6742 0.6742 111.0207152039509850 -192.160622281081
6743 0.6743 111.0398729527052666 -190.994352804480
6744 0.6744 111.0589141367481716 -189.829328053530
6745 0.6745 111.0778388805025543 -188.665547034040
6746 0.6746 111.0966473082918782 -187.503008752450
6747 0.6747 111.1153395443402871 -186.341712215851
6748 0.6748 111.1339157127726764 -185.181656432000
6749 0.6749 111.1523759376147353 -184.022840409290
6750 0.6750 111.1707203427930324 -182.865263156760
6751 0.6751 111.1889490521350723 -181.708923684119
6752 0.6752 111.2070621893693669 -180.553821001700
6753 0.6753 111.2250598781254780 -179.399954120500
6754 0.6754 111.2429422419341165 -178.247322052150
6755 0.6755 111.2607094042271711 -177.095923808941
6756 0.6756 111.2783614883378078 -175.945758403830
6757 0.6757 111.2958986175005123 -174.796824850370
6758 0.6758 111.3133209148511753 -173.649122162819
6759 0.6759 111.3306285034271212 -172.502649356030
6760 0.6760 111.3478215061671932 -171.357405445529
6761 0.6761 111.3649000459118383 -170.213389447490
6762 0.6762 111.3818642454031504 -169.070600378740
6763 0.6763 111.3987142272849269 -167.929037256730
6764 0.6764 111.4154501141027396 -166.788699099560
6765 0.6765 111.4320720283040203 -165.649584926000
6766 0.6766 111.4485800922380889 -164.511693755419
6767 0.6767 111.4649744281562533 -163.375024607880
6768 0.6768 111.4812551582118516 -162.239576504060
6769 0.6769 111.4974224044603233 -161.105348465280
6770 0.6770 111.5134762888592661 -159.972339513540
6771 0.6771 111.5294169332685073 -158.840548671420
6772 0.6772 111.5452444594501884 -157.709974962210
6773 0.6773 111.5609589890687943 -156.580617409790
6774 0.6774 111.5765606436912236 -155.452475038720
6775 0.6775 111.5920495447868745 -154.325546874170
6776 0.6776 111.6074258137276871 -153.199831941980
6777 0.6777 111.6226895717882144 -152.075329268620
6778 0.6778 111.6378409401457077 -150.952037881190
6779 0.6779 111.6528800398801451 -149.829956807470
6780 0.6780 111.6678069919743166 -148.709085075820
6781 0.6781 111.6826219173138668 -147.589421715300
6782 0.6782 111.6973249366874086 -146.470965755570
6783 0.6783 111.7119161707865374 -145.353716226949
6784 0.6784 111.7263957402059020 -144.237672160370
6785 0.6785 111.7407637654432904 -143.122832587460
6786 0.6786 111.7550203668996858 -142.009196540431
6787 0.6787 111.7691656648793099 -140.896763052170
6788 0.6788 111.7831997795897223 -139.785531156171
6789 0.6789 111.7971228311418628 -138.675499886580
6790 0.6790 111.8109349395500942 -137.566668278190
6791 0.6791 111.8246362247323304 -136.459035366421
6792 0.6792 111.8382268065100220 -135.352600187350
6793 0.6793 111.8517068046082699 -134.247361777640
6794 0.6794 111.8650763386558822 -133.143319174670
6795 0.6795 111.8783355281854313 -132.040471416360
6796 0.6796 111.8914844926333245 -130.938817541370
6797 0.6797 111.9045233513398330 -129.838356588910
6798 0.6798 111.9174522235492191 -128.739087598869
6799 0.6799 111.9302712284097510 -127.641009611750
6800 0.6800 111.9429804849737735 -126.544121668720
6801 0.6801 111.9555801121977936 -125.448422811550
6802 0.6802 111.9680702289425085 -124.353912082660
6803 0.6803 111.9804509539728912 -123.260588525121
6804 0.6804 111.9927224059582755 -122.168451182590
6805 0.6805 112.0048847034723707 -121.077499099400
6806 0.6806 112.0169379649933603 -119.987731320510
6807 0.6807 112.0288823089039596 -118.899146891519
6808 0.6808 112.0407178534914721 -117.811744858620
6809 0.6809 112.0524447169478321 -116.725524268680
6810 0.6810 112.0640630173697190 -115.640484169180
6811 0.6811 112.0755728727585847 -114.556623608230
6812 0.6812 112.0869744010207256 -113.473941634590
6813 0.6813 112.0982677199673390 -112.392437297620
6814 0.6814 112.1094529473145940 -111.312109647360
6815 0.6815 112.1205302006836888 -110.232957734430
6816 0.6816 112.1314995976009214 -109.154980610110
6817 0.6817 112.1423612554977467 -108.078177326300
6818 0.6818 112.1531152917108329 -107.002546935520
6819 0.6819 112.1637618234821616 -105.928088490930
6820 0.6820 112.1743009679590273 -104.854801046360
6821 0.6821 112.1847328421941512 -103.782683656180
6822 0.6822 112.1950575631457383 -102.711735375460
6823 0.6823 112.2052752476775055 -101.641955259880
6824 0.6824 112.2153860125587812 -100.573342365740
6825 0.6825 112.2253899744645622 -99.505895749980
6826 0.6826 112.2352872499755705 -98.439614470140
6827 0.6827 112.2450779555782958 -97.374497584430
6828 0.6828 112.2547622076650953 -96.310544151650
6829 0.6829 112.2643401225342359 -95.247753231250
6830 0.6830 112.2738118163899657 -94.186123883300
6831 0.6831 112.2831774053425562 -93.125655168480
6832 0.6832 112.2924370054083880 -92.066346148130
6833 0.6833 112.3015907325100073 -91.008195884170
6834 0.6834 112.3106387024761688 -89.951203439190
6835 0.6835 112.3195810310419489 -88.895367876390
6836 0.6836 112.3284178338487465 -87.840688259560
6837 0.6837 112.3371492264443816 -86.787163653180
6838 0.6838 112.3457753242831529 -85.734793122299
6839 0.6839 112.3542962427258942 -84.683575732620
6840 0.6840 112.3627120970400455 -83.633510550450
6841 0.6841 112.3710230023997099 -82.584596642730
6842 0.6842 112.3792290738856963 -81.536833077031
6843 0.6843 112.3873304264856188 -80.490218921530
6844 0.6844 112.3953271750939393 -79.444753245019
6845 0.6845 112.4032194345120388 -78.400435116970
6846 0.6846 112.4110073194482595 -77.357263607400
6847 0.6847 112.4186909445179765 -76.315237786980
6848 0.6848 112.4262704242436826 -75.274356727030
6849 0.6849 112.4337458730550026 -74.234619499430
6850 0.6850 112.4411174052888072 -73.196025176750
6851 0.6851 112.4483851351892554 -72.158572832131
6852 0.6852 112.4555491769078230 -71.122261539340
6853 0.6853 112.4626096445034307 -70.087090372780
6854 0.6854 112.4695666519424435 -69.053058407470
6855 0.6855 112.4764203130987710 -68.020164719040
6856 0.6856 112.4831707417539093 -66.988408383750
6857 0.6857 112.4898180515970267 -65.957788478460
6858 0.6858 112.4963623562249779 -64.928304080670
6859 0.6859 112.5028037691424316 -63.899954268491
6860 0.6860 112.5091424037618850 -62.872738120630
6861 0.6861 112.5153783734037347 -61.846654716440
6862 0.6862 112.5215117912963478 -60.821703135900
6863 0.6863 112.5275427705761189 -59.797882459559
6864 0.6864 112.5334714242875265 -58.775191768620
6865 0.6865 112.5392978653832046 -57.753630144900
6866 0.6866 112.5450222067239849 -56.733196670820
6867 0.6867 112.5506445610789967 -55.713890429431
6868 0.6868 112.5561650411256807 -54.695710504369
6869 0.6869 112.5615837594498885 -53.678655979920
6870 0.6870 112.5669008285459398 -52.662725940970
6871 0.6871 112.5721163608166364 -51.647919473020
6872 0.6872 112.5772304685733900 -50.634235662180
6873 0.6873 112.5822432640362649 -49.621673595180
6874 0.6874 112.5871548593339924 -48.610232359380
6875 0.6875 112.5919653665040983 -47.599911042720
6876 0.6876 112.5966748974929175 -46.590708733760
6877 0.6877 112.6012835641556933 -45.582624521709
6878 0.6878 112.6057914782565916 -44.575657496350
6879 0.6879 112.6101987514688147 -43.569806748090
6880 0.6880 112.6145054953746154 -42.565071367940
6881 0.6881 112.6187118214653964 -41.561450447541
6882 0.6882 112.6228178411417247 -40.558943079121
6883 0.6883 112.6268236657134594 -39.557548355549
6884 0.6884 112.6307294063997517 -38.557265370290
6885 0.6885 112.6345351743291303 -37.558093217400
6886 0.6886 112.6382410805395722 -36.560030991560
6887 0.6887 112.6418472359785596 -35.563077788090
6888 0.6888 112.6453537515031087 -34.567232702890
6889 0.6889 112.6487607378798685 -33.572494832440
6890 0.6890 112.6520683057851784 -32.578863273890
6891 0.6891 112.6552765658051243 -31.586337124960
6892 0.6892 112.6583856284355676 -30.594915484000
6893 0.6893 112.6613956040822586 -29.604597449940
6894 0.6894 112.6643066030608793 -28.615382122350
6895 0.6895 112.6671187355970716 -27.627268601380
6896 0.6896 112.6698321118265369 -26.640255987810
6897 0.6897 112.6724468417950789 -25.654343383000
6898 0.6898 112.6749630354586742 -24.669529888950
6899 0.6899 112.6773808026835297 -23.685814608240
6900 0.6900 112.6797002532461391 -22.703196644060
6901 0.6901 112.6819214968333540 -21.721675100231
6902 0.6902 112.6840446430424265 -20.741249081120
6903 0.6903 112.6860698013810662 -19.761917691780
6904 0.6904 112.6879970812675396 -18.783680037800
6905 0.6905 112.6898265920306983 -17.806535225420
6906 0.6906 112.6915584429100363 -16.830482361450
6907 0.6907 112.6931927430557749 -15.855520553319
6908 0.6908 112.6947296015288913 -14.881648909070
6909 0.6909 112.6961691273012178 -13.908866537330
6910 0.6910 112.6975114292554565 -12.937172547340
6911 0.6911 112.6987566161852641 -11.966566048950
6912 0.6912 112.6999047967953373 -10.997046152590
6913 0.6913 112.7009560797014274 -10.028611969320
6914 0.6914 112.7019105734304389 -9.061262610770
6915 0.6915 112.7027683864204448 -8.094997189211
6916 0.6916 112.7035296270207851 -7.129814817480
6917 0.6917 112.7041944034921102 -6.165714609040
6918 0.6918 112.7047628240064654 -5.202695677940
6919 0.6919 112.7052349966473059 -4.240757138819
6920 0.6920 112.7056110294095959 -3.279898106950
6921 0.6921 112.7058910301998509 -2.320117698180
6922 0.6922 112.7060751068362094 -1.361415028960
6923 0.6923 112.7061633670484753 -0.403789216350
6924 0.6924 112.7061559184781885  0.552760622010
6925 0.6925 112.7060528686786967  1.508235367870
6926 0.6926 112.7058543251151832  2.462635902360
6927 0.6927 112.7055603951647669  3.415963106060
6928 0.6928 112.7051711861165160  4.368217858921
6929 0.6929 112.7046868051715620  5.319401040290
6930 0.6930 112.7041073594430998  6.269513528940
6931 0.6931 112.7034329559565009  7.218556203021
6932 0.6932 112.7026637016493424  8.166529940110
6933 0.6933 112.7017997033714778  9.113435617181
6934 0.6934 112.7008410678850936 10.059274110610
6935 0.6935 112.6997879018647524 11.004046296170
6936 0.6936 112.6986403118974920 11.947753049039
6937 0.6937 112.6973984044828541 12.890395243820
6938 0.6938 112.6960622860329408 13.831973754500
6939 0.6939 112.6946320628724862 14.772489454480
6940 0.6940 112.6931078412389269 15.711943216570
6941 0.6941 112.6914897272824447 16.650335912970
6942 0.6942 112.6897778270660382 17.587668415300
6943 0.6943 112.6879722465655504 18.523941594591
6944 0.6944 112.6860730916697548 19.459156321270
6945 0.6945 112.6840804681804258 20.393313465191
6946 0.6946 112.6819944818123815 21.326413895570
6947 0.6947 112.6798152381935552 22.258458481080
6948 0.6948 112.6775428428650088 23.189448089771
6949 0.6949 112.6751774012810614 24.119383589130
6950 0.6950 112.6727190188093033 25.048265846030
6951 0.6951 112.6701678007306668 25.976095726750
6952 0.6952 112.6675238522394835 26.902874096990
6953 0.6953 112.6647872784435407 27.828601821871
6954 0.6954 112.6619581843641527 28.753279765890
6955 0.6955 112.6590366749362033 29.676908792980
6956 0.6956 112.6560228550082314 30.599489766480
6957 0.6957 112.6529168293424448 31.521023549139
6958 0.6958 112.6497187026148339 32.441511003120
6959 0.6959 112.6464285794151721 33.360952989990
6960 0.6960 112.6430465642471432 34.279350370720
6961 0.6961 112.6395727615283278 35.196704005710
6962 0.6962 112.6360072755903019 36.113014754770
6963 0.6963 112.6323502106787089 37.028283477131
6964 0.6964 112.6286016709532873 37.942511031400
6965 0.6965 112.6247617604879423 38.855698275631
6966 0.6966 112.6208305832708021 39.767846067290
6967 0.6967 112.6168082432042752 40.678955263230
6968 0.6968 112.6126948441051212 41.589026719770
6969 0.6969 112.6084904897045078 42.498061292570
6970 0.6970 112.6041952836480391 43.406059836780
6971 0.6971 112.5998093294958551 44.313023206901
6972 0.6972 112.5953327307226601 45.218952256881
6973 0.6973 112.5907655907178082 46.123847840100
6974 0.6974 112.5861080127853313 47.027710809320
6975 0.6975 112.5813601001440247 47.930542016730
6976 0.6976 112.5765219559274897 48.832342313950
6977 0.6977 112.5715936831841901 49.733112551990
6978 0.6978 112.5665753848775239 50.632853581310
6979 0.6979 112.5614671638858653 51.531566251761
6980 0.6980 112.5562691230026502 52.429251412600
6981 0.6981 112.5509813649363906 53.325909912541
6982 0.6982 112.5456039923107738 54.221542599710
6983 0.6983 112.5401371076647052 55.116150321610
6984 0.6984 112.5345808134523651 56.009733925211
6985 0.6985 112.5289352120432653 56.902294256870
6986 0.6986 112.5232004057223065 57.793832162370
6987 0.6987 112.5173764966898347 58.684348486941
6988 0.6988 112.5114635870617263 59.573844075190
6989 0.6989 112.5054617788694031 60.462319771170
6990 0.6990 112.4993711740599309 61.349776418359
6991 0.6991 112.4931918744960342 62.236214859629
6992 0.6992 112.4869239819561813 63.121635937300
6993 0.6993 112.4805675981346553 64.006040493110
6994 0.6994 112.4741228246415972 64.889429368191
6995 0.6995 112.4675897630030335 65.771803403140
6996 0.6996 112.4609685146609763 66.653163437950
6997 0.6997 112.4542591809734802 67.533510312021
6998 0.6998 112.4474618632146701 68.412844864220
6999 0.6999 112.4405766625748129 69.291167932810
7000 0.7000 112.4336036801604024 70.168480355460
7001 0.7001 112.4265430169941595 71.044782969310
7002 0.7002 112.4193947740151458 71.920076610880
7003 0.7003 112.4121590520787919 72.794362116140
7004 0.7004 112.4048359519569544 73.667640320469
7005 0.7005 112.3974255743380013 74.539912058670
7006 0.7006 112.3899280198268116 75.411178165010
7007 0.7007 112.3823433889449035 76.281439473120
7008 0.7008 112.3746717821304486 77.150696816109
7009 0.7009 112.3669132997383144 78.018951026470
7010 0.7010 112.3590680420401782 78.886202936140
7011 0.7011 112.3511361092245409 79.752453376520
7012 0.7012 112.3431176013967985 80.617703178380
7013 0.7013 112.3350126185792845 81.481953171929
7014 0.7014 112.3268212607113412 82.345204186830
7015 0.7015 112.3185436276493903 83.207457052180
7016 0.7016 112.3101798191669616 84.068712596440
7017 0.7017 112.3017299349547642 84.928971647580
7018 0.7018 112.2931940746207431 85.788235032940
7019 0.7019 112.2845723376901361 86.646503579310
7020 0.7020 112.2758648236055308 87.503778112929
7021 0.7021 112.2670716317269068 88.360059459440
7022 0.7022 112.2581928613317359 89.215348443910
7023 0.7023 112.2492286116149955 90.069645890861
7024 0.7024 112.2401789816892403 90.922952624230
7025 0.7025 112.2310440705846588 91.775269467380
7026 0.7026 112.2218239772491302 92.626597243130
7027 0.7027 112.2125188005482954 93.476936773700
7028 0.7028 112.2031286392655716 94.326288880770
7029 0.7029 112.1936535921022653 95.174654385420
7030 0.7030 112.1840937576775872 96.022034108190
7031 0.7031 112.1744492345287227 96.868428869050
7032 0.7032 112.1647201211109035 97.713839487370
7033 0.7033 112.1549065157974354 98.558266782000
7034 0.7034 112.1450085168797699 99.401711571200
7035 0.7035 112.1350262225675749 100.244174672660
7036 0.7036 112.1249597309887633 101.085656903520
7037 0.7037 112.1148091401895641 101.926159080330
7038 0.7038 112.1045745481345932 102.765682019110
7039 0.7039 112.0942560527068679 103.604226535260
7040 0.7040 112.0838537517079203 104.441793443670
7041 0.7041 112.0733677428578119 105.278383558640
7042 0.7042 112.0627981237951900 106.113997693919
7043 0.7043 112.0521449920773591 106.948636662680
7044 0.7044 112.0414084451803518 107.782301277530
7045 0.7045 112.0305885804989430 108.614992350530
7046 0.7046 112.0196854953467636 109.446710693140
7047 0.7047 112.0086992869562863 110.277457116320
7048 0.7048 111.9976300524789536 111.107232430420
7049 0.7049 111.9864778889851777 111.936037445220
7050 0.7050 111.9752428934644115 112.763872969980
7051 0.7051 111.9639251628252481 113.590739813350
7052 0.7052 111.9525247938954067 114.416638783490
7053 0.7053 111.9410418834218319 115.241570687920
7054 0.7054 111.9294765280707509 116.065536333630
7055 0.7055 111.9178288244277155 116.888536527071
7056 0.7056 111.9060988689976597 117.710572074110
7057 0.7057 111.8942867582049558 118.531643780060
7058 0.7058 111.8823925883934720 119.351752449680
7059 0.7059 111.8704164558266285 120.170898887160
7060 0.7060 111.8583584566874691 120.989083896119
7061 0.7061 111.8462186870786752 121.806308279660
7062 0.7062 111.8339972430226794 122.622572840300
7063 0.7063 111.8216942204616657 123.437878379980
7064 0.7064 111.8093097152576547 124.252225700120
7065 0.7065 111.7968438231925745 125.065615601570
7066 0.7066 111.7842966399682609 125.878048884610
7067 0.7067 111.7716682612065853 126.689526348971
7068 0.7068 111.7589587824494402 127.500048793841
7069 0.7069 111.7461682991588532 128.309617017820
7070 0.7070 111.7332969067170154 129.118231818980
7071 0.7071 111.7203447004263239 129.925893994839
7072 0.7072 111.7073117755094671 130.732604342340
7073 0.7073 111.6941982271094531 131.538363657880
7074 0.7074 111.6810041502896951 132.343172737300
7075 0.7075 111.6677296400340396 133.147032375900
7076 0.7076 111.6543747912468234 133.949943368420
7077 0.7077 111.6409396987529590 134.751906509000
7078 0.7078 111.6274244572979484 135.552922591321
7079 0.7079 111.6138291615479687 136.352992408410
7080 0.7080 111.6001539060899006 137.152116752820
7081 0.7081 111.5863987854314416 137.950296416500
7082 0.7082 111.5725638940010782 138.747532190870
7083 0.7083 111.5586493261481991 139.543824866810
7084 0.7084 111.5446551761431238 140.339175234620
7085 0.7085 111.5305815381771879 141.133584084040
7086 0.7086 111.5164285063627716 141.927052204321
7087 0.7087 111.5021961747333563 142.719580384080
7088 0.7088 111.4878846372435817 143.511169411450
7089 0.7089 111.4734939877693165 144.301820073990
7090 0.7090 111.4590243201076873 145.091533158690
7091 0.7091 111.4444757279771494 145.880309452010
7092 0.7092 111.4298483050175577 146.668149739879
7093 0.7093 111.4151421447901811 147.455054807619
7094 0.7094 111.4003573407778021 148.241025440090
7095 0.7095 111.3854939863847164 149.026062421510
7096 0.7096 111.3705521749368614 149.810166535620
7097 0.7097 111.3555319996818014 150.593338565560
7098 0.7098 111.3404335537888272 151.375579293969
7099 0.7099 111.3252569303489850 152.156889502920
7100 0.7100 111.3100022223751466 152.937269973910
7101 0.7101 111.2946695228020531 153.716721487930
7102 0.7102 111.2792589244863848 154.495244825431
7103 0.7103 111.2637705202068048 155.272840766270
7104 0.7104 111.2482044026640011 156.049510089790
7105 0.7105 111.2325606644807721 156.825253574790
7106 0.7106 111.2168393982020547 157.600071999511
7107 0.7107 111.2010406962949958 158.373966141659
7108 0.7108 111.1851646511489946 159.146936778379
7109 0.7109 111.1692113550757597 159.918984686310
7110 0.7110 111.1531809003093656 160.690110641500
7111 0.7111 111.1370733790063241 161.460315419469
7112 0.7112 111.1208888832455841 162.229599795210
7113 0.7113 111.1046275050286596 162.997964543170
7114 0.7114 111.0882893362796437 163.765410437220
7115 0.7115 111.0718744688452517 164.531938250730
7116 0.7116 111.0553829944948916 165.297548756510
7117 0.7117 111.0388150049207212 166.062242726810
7118 0.7118 111.0221705917377193 166.826020933370
7119 0.7119 111.0054498464836854 167.588884147390
7120 0.7120 110.9886528606193394 168.350833139490
7121 0.7121 110.9717797255283784 169.111868679760
7122 0.7122 110.9548305325175050 169.871991537801
7123 0.7123 110.9378053728164844 170.631202482610
7124 0.7124 110.9207043375782149 171.389502282670
7125 0.7125 110.9035275178787856 172.146891705930
7126 0.7126 110.8862750047175041 172.903371519780
7127 0.7127 110.8689468890169536 173.658942491100
7128 0.7128 110.8515432616230925 174.413605386199
7129 0.7129 110.8340642133052398 175.167360970871
7130 0.7130 110.8165098347561752 175.920210010350
7131 0.7131 110.7988802165921953 176.672153269360
7132 0.7132 110.7811754493531282 177.423191512070
7133 0.7133 110.7633956235024186 178.173325502120
7134 0.7134 110.7455408294271848 178.922556002600
7135 0.7135 110.7276111574382469 179.670883776070
7136 0.7136 110.7096066977702122 180.418309584550
7137 0.7137 110.6915275405815038 181.164834189520
7138 0.7138 110.6733737759544312 181.910458351959
7139 0.7139 110.6551454938952190 182.655182832260
7140 0.7140 110.6368427843340925 183.399008390310
7141 0.7141 110.6184657371253053 184.141935785460
7142 0.7142 110.6000144420472111 184.883965776510
7143 0.7143 110.5814889888022918 185.625099121740
7144 0.7144 110.5628894670172571 186.365336578900
7145 0.7145 110.5442159662430583 187.104678905200
7146 0.7146 110.5254685759549318 187.843126857300
7147 0.7147 110.5066473855524976 188.580681191339
7148 0.7148 110.4877524843597882 189.317342662940
7149 0.7149 110.4687839616252774 190.053112027180
7150 0.7150 110.4497419065219930 190.787990038590
7151 0.7151 110.4306264081475035 191.521977451190
7152 0.7152 110.4114375555240173 192.255075018450
7153 0.7153 110.3921754375984250 192.987283493330
7154 0.7154 110.3728401432423425 193.718603628230
7155 0.7155 110.3534317612521818 194.449036175050
7156 0.7156 110.3339503803491795 195.178581885130
7157 0.7157 110.3143960891794535 195.907241509320
7158 0.7158 110.2947689763140886 196.635015797890
7159 0.7159 110.2750691302491646 197.361905500600
7160 0.7160 110.2552966394057989 198.087911366711
7161 0.7161 110.2354515921302180 198.813034144920
7162 0.7162 110.2155340766937996 199.537274583380
7163 0.7163 110.1955441812931440 200.260633429770
7164 0.7164 110.1754819940501022 200.983111431180
7165 0.7165 110.1553476030118333 201.704709334240
7166 0.7166 110.1351410961508748 202.425427884970
7167 0.7167 110.1148625613651859 203.145267828941
7168 0.7168 110.0945120864781757 203.864229911150
7169 0.7169 110.0740897592388166 204.582314876080
7170 0.7170 110.0535956673216305 205.299523467690
7171 0.7171 110.0330298983267738 206.015856429390
7172 0.7172 110.0123925397800946 206.731314504110
7173 0.7173 109.9916836791331747 207.445898434200
7174 0.7174 109.9709034037633870 208.159608961550
7175 0.7175 109.9500518009739380 208.872446827450
7176 0.7176 109.9291289579939246 209.584412772720
7177 0.7177 109.9081349619784049 210.295507537630
7178 0.7178 109.8870699000084272 211.005731861950
7179 0.7179 109.8659338590910863 211.715086484890
7180 0.7180 109.8447269261595807 212.423572145170
7181 0.7181 109.8234491880732691 213.131189580950
7182 0.7182 109.8021007316177275 213.837939529910
7183 0.7183 109.7806816435047779 214.543822729191
7184 0.7184 109.7591920103725442 215.248839915390
7185 0.7185 109.7376319187855387 215.952991824600
7186 0.7186 109.7160014552346894 216.656279192400
7187 0.7187 109.6943007061373834 217.358702753830
7188 0.7188 109.6725297578375233 218.060263243430
7189 0.7189 109.6506886966055987 218.760961395190
7190 0.7190 109.6287776086387140 219.460797942610
7191 0.7191 109.6067965800606459 220.159773618630
7192 0.7192 109.5847456969219280 220.857889155700
7193 0.7193 109.5626250451998516 221.555145285770
7194 0.7194 109.5404347107985501 222.251542740230
7195 0.7195 109.5181747795490423 222.947082249950
7196 0.7196 109.4958453372092748 223.641764545310
7197 0.7197 109.4734464694642071 224.335590356150
7198 0.7198 109.4509782619258118 225.028560411810
7199 0.7199 109.4284408001331599 225.720675441090
7200 0.7200 109.4058341695524916 226.411936172300
7201 0.7201 109.3831584555772167 227.102343333200
7202 0.7202 109.3604137435279995 227.791897651030
7203 0.7203 109.3376001186528157 228.480599852570
7204 0.7204 109.3147176661269810 229.168450664030
7205 0.7205 109.2917664710532222 229.855450811100
7206 0.7206 109.2687466184617193 230.541601018980
7207 0.7207 109.2456581933101489 231.226902012360
7208 0.7208 109.2225012804837547 231.911354515390
7209 0.7209 109.1992759647954045 232.594959251700
7210 0.7210 109.1759823309855904 233.277716944450
7211 0.7211 109.1526204637225561 233.959628316240
7212 0.7212 109.1291904476022836 234.640694089160
7213 0.7213 109.1056923671485919 235.320914984810
7214 0.7214 109.0821263068131373 236.000291724250
7215 0.7215 109.0584923509755271 236.678825028060
7216 0.7216 109.0347905839433054 237.356515616260
7217 0.7217 109.0110210899520666 238.033364208411
7218 0.7218 108.9871839531654700 238.709371523510
7219 0.7219 108.9632792576752962 239.384538280070
7220 0.7220 108.9393070875014899 240.058865196100
7221 0.7221 108.9152675265922312 240.732352989070
7222 0.7222 108.8911606588239778 241.405002375960
7223 0.7223 108.8669865680015221 242.076814073220
7224 0.7224 108.8427453378580196 242.747788796790
7225 0.7225 108.8184370520550743 243.417927262160
7226 0.7226 108.7940617941827526 244.087230184200
7227 0.7227 108.7696196477596686 244.755698277370
7228 0.7228 108.7451106962330272 245.423332255550
7229 0.7229 108.7205350229786376 246.090132832160
7230 0.7230 108.6958927113010276 246.756100720080
7231 0.7231 108.6711838444334433 247.421236631690
7232 0.7232 108.6464085055379201 248.085541278880
7233 0.7233 108.6215667777053255 248.749015372990
7234 0.7234 108.5966587439554303 249.411659624890
7235 0.7235 108.5716844872369364 250.073474744930
7236 0.7236 108.5466440904275487 250.734461442950
7237 0.7237 108.5215376363339885 251.394620428280
7238 0.7238 108.4963652076920937 252.053952409740
7239 0.7239 108.4711268871668182 252.712458095670
7240 0.7240 108.4458227573523459 253.370138193870
7241 0.7241 108.4204529007720765 254.026993411640
7242 0.7242 108.3950173998787108 254.683024455810
7243 0.7243 108.3695163370542929 255.338232032640
7244 0.7244 108.3439497946102676 255.992616847950
7245 0.7245 108.3183178547875229 256.646179607010
7246 0.7246 108.2926205997564466 257.298921014610
7247 0.7247 108.2668581116169690 257.950841775030
7248 0.7248 108.2410304723986201 258.601942592040
7249 0.7249 108.2151377640605716 259.252224168900
7250 0.7250 108.1891800684917087 259.901687208390
7251 0.7251 108.1631574675106577 260.550332412770
7252 0.7252 108.1370700428658296 261.198160483800
7253 0.7253 108.1109178762355043 261.845172122730
7254 0.7254 108.0847010492278457 262.491368030320
7255 0.7255 108.0584196433809865 263.136748906830
7256 0.7256 108.0320737401630424 263.781315452000
7257 0.7257 108.0056634209721835 264.425068365080
7258 0.7258 107.9791887671366908 265.068008344830
7259 0.7259 107.9526498599149704 265.710136089490
7260 0.7260 107.9260467804956534 266.351452296800
7261 0.7261 107.8993796099976095 266.991957664020
7262 0.7262 107.8726484294700185 267.631652887890
7263 0.7263 107.8458533198923845 268.270538664650
7264 0.7264 107.8189943621746494 268.908615690060
7265 0.7265 107.7920716371571785 269.545884659380
7266 0.7266 107.7650852256108465 270.182346267330
7267 0.7267 107.7380352082370649 270.818001208170
7268 0.7268 107.7109216656678683 271.452850175660
7269 0.7269 107.6837446784659278 272.086893863050
7270 0.7270 107.6565043271246225 272.720132963100
7271 0.7271 107.6292006920680677 273.352568168060
7272 0.7272 107.6018338536511862 273.984200169710
7273 0.7273 107.5744038921597365 274.615029659290
7274 0.7274 107.5469108878103981 275.245057327590
7275 0.7275 107.5193549207507715 275.874283864870
7276 0.7276 107.4917360710594778 276.502709960910
7277 0.7277 107.4640544187461870 277.130336304990
7278 0.7278 107.4363100437516465 277.757163585900
7279 0.7279 107.4085030259477520 278.383192491910
7280 0.7280 107.3806334451376188 279.008423710840
7281 0.7281 107.3527013810555815 279.632857929980
7282 0.7282 107.3247069133672795 280.256495836130
7283 0.7283 107.2966501216696997 280.879338115590
7284 0.7284 107.2685310854912046 281.501385454210
7285 0.7285 107.2403498842916321 282.122638537300
7286 0.7286 107.2121065974622809 282.743098049700
7287 0.7287 107.1838013043260105 283.362764675720
7288 0.7288 107.1554340841372692 283.981639099230
7289 0.7289 107.1270050160821228 284.599722003570
7290 0.7290 107.0985141792783679 285.217014071610
7291 0.7291 107.0699616527755040 285.833515985720
7292 0.7292 107.0413475155548326 286.449228427780
7293 0.7293 107.0126718465294857 287.064152079160
7294 0.7294 106.9839347245444827 287.678287620780
7295 0.7295 106.9551362283767872 288.291635733030
7296 0.7296 106.9262764367353498 288.904197095820
7297 0.7297 106.8973554282611360 289.515972388580
7298 0.7298 106.8683732815271981 290.126962290250
7299 0.7299 106.8393300750387169 290.737167479270
7300 0.7300 106.8102258872330736 291.346588633600
7301 0.7301 106.7810607964798635 291.955226430710
7302 0.7302 106.7518348810809528 292.563081547570
7303 0.7303 106.7225482192705357 293.170154660670
7304 0.7304 106.6932008892152055 293.776446446020
7305 0.7305 106.6637929690139543 294.381957579130
7306 0.7306 106.6343245366982444 294.986688735020
7307 0.7307 106.6047956702320789 295.590640588240
7308 0.7308 106.5752064475120306 296.193813812840
7309 0.7309 106.5455569463672703 296.796209082390
7310 0.7310 106.5158472445596516 297.397827069950
7311 0.7311 106.4860774197837543 297.998668448130
7312 0.7312 106.4562475496668981 298.598733889040
7313 0.7313 106.4263577117692279 299.198024064290
7314 0.7314 106.3964079835837566 299.796539645020
7315 0.7315 106.3663984425364077 300.394281301890
7316 0.7316 106.3363291659860579 300.991249705060
7317 0.7317 106.3062002312245937 301.587445524220
7318 0.7318 106.2760117154769546 302.182869428550
7319 0.7319 106.2457636959011893 302.777522086780
7320 0.7320 106.2154562495884988 303.371404167140
7321 0.7321 106.1850894535632790 303.964516337370
7322 0.7322 106.1546633847831771 304.556859264730
7323 0.7323 106.1241781201391348 305.148433616030
7324 0.7324 106.0936337364554589 305.739240057530
7325 0.7325 106.0630303104898218 306.329279255080
7326 0.7326 106.0323679189333745 306.918551874000
7327 0.7327 106.0016466384107190 307.507058579150
7328 0.7328 105.9708665454800212 308.094800034900
7329 0.7329 105.9400277166330255 308.681776905130
7330 0.7330 105.9091302282951119 309.267989853260
7331 0.7331 105.8781741568253381 309.853439542220
7332 0.7332 105.8471595785164965 310.438126634470
7333 0.7333 105.8160865695951713 311.022051791960
7334 0.7334 105.7849552062217668 311.605215676190
7335 0.7335 105.7537655644905499 312.187618948180
7336 0.7336 105.7225177204297211 312.769262268450
7337 0.7337 105.6912117500014432 313.350146297040
7338 0.7338 105.6598477291019123 313.930271693560
7339 0.7339 105.6284257335613859 314.509639117080
7340 0.7340 105.5969458391442259 315.088249226230
7341 0.7341 105.5654081215489555 315.666102679140
7342 0.7342 105.5338126564083296 316.243200133480
7343 0.7343 105.5021595192893358 316.819542246450
7344 0.7344 105.4704487856932786 317.395129674720
7345 0.7345 105.4386805310558088 317.969963074560
7346 0.7346 105.4068548307469939 318.544043101710
7347 0.7347 105.3749717600713325 319.117370411450
7348 0.7348 105.3430313942678254 319.689945658590
7349 0.7349 105.3110338085100182 320.261769497470
7350 0.7350 105.2789790779060439 320.832842581920
7351 0.7351 105.2468672774986800 321.403165565330
7352 0.7352 105.2146984822653764 321.972739100610
7353 0.7353 105.1824727671183410 322.541563840190
7354 0.7354 105.1501902069045258 323.109640436010
7355 0.7355 105.1178508764057398 323.676969539580
7356 0.7356 105.0854548503386638 324.243551801890
7357 0.7357 105.0530022033548931 324.809387873470
7358 0.7358 105.0204930100409939 325.374478404410
7359 0.7359 104.9879273449185604 325.938824044270
7360 0.7360 104.9553052824442432 326.502425442180
7361 0.7361 104.9226268970097919 327.065283246790
7362 0.7362 104.8898922629421406 327.627398106270
7363 0.7363 104.8571014545034075 328.188770668330
7364 0.7364 104.8242545458909802 328.749401580180
7365 0.7365 104.7913516112375447 329.309291488610
7366 0.7366 104.7583927246111273 329.868441039880
7367 0.7367 104.7253779600151375 330.426850879840
7368 0.7368 104.6923073913884537 330.984521653810
7369 0.7369 104.6591810926054222 331.541454006680
7370 0.7370 104.6259991374759437 332.097648582870
7371 0.7371 104.5927615997454865 332.653106026300
7372 0.7372 104.5594685530951438 333.207826980460
7373 0.7373 104.5261200711417047 333.761812088340
7374 0.7374 104.4927162274376684 334.315061992480
7375 0.7375 104.4592570954713011 334.867577334940
7376 0.7376 104.4257427486666927 335.419358757330
7377 0.7377 104.3921732603837853 335.970406900770
7378 0.7378 104.3585487039184443 336.520722405930
7379 0.7379 104.3248691525025009 337.070305912990
7380 0.7380 104.2911346793037666 337.619158061690
7381 0.7381 104.2573453574261180 338.167279491300
7382 0.7382 104.2235012599095256 338.714670840610
7383 0.7383 104.1896024597300965 339.261332747940
7384 0.7384 104.1556490298001449 339.807265851160
7385 0.7385 104.1216410429682071 340.352470787680
7386 0.7386 104.0875785720190976 340.896948194430
7387 0.7387 104.0534616896739806 341.440698707860
7388 0.7388 104.0192904685903841 341.983722964010
7389 0.7389 103.9850649813622709 342.526021598380
7390 0.7390 103.9507853005200531 343.067595246080
7391 0.7391 103.9164514985306624 343.608444541700
7392 0.7392 103.8820636477976080 344.148570119390
7393 0.7393 103.8476218206609900 344.687972612850
7394 0.7394 103.8131260893975849 345.226652655290
7395 0.7395 103.7785765262208457 345.764610879490
7396 0.7396 103.7439732032809871 346.301847917710
7397 0.7397 103.7093161926650140 346.838364401830
7398 0.7398 103.6746055663967638 347.374160963180
7399 0.7399 103.6398413964369638 347.909238232710
7400 0.7400 103.6050237546832875 348.443596840840
7401 0.7401 103.5701527129703692 348.977237417580
7402 0.7402 103.5352283430698748 349.510160592450
7403 0.7403 103.5002507166905303 350.042366994530
7404 0.7404 103.4652199054781789 350.573857252420
7405 0.7405 103.4301359810158516 351.104631994250
7406 0.7406 103.3949990148237532 351.634691847750
7407 0.7407 103.3598090783593619 352.164037440120
7408 0.7408 103.3245662430174434 352.692669398140
7409 0.7409 103.2892705801301361 353.220588348110
7410 0.7410 103.2539221609669369 353.747794915900
7411 0.7411 103.2185210567348008 354.274289726890
7412 0.7412 103.1830673385781552 354.800073406020
7413 0.7413 103.1475610775789704 355.325146577780
7414 0.7414 103.1120023447567746 355.849509866190
7415 0.7415 103.0763912110687244 356.373163894800
7416 0.7416 103.0407277474096475 356.896109286740
7417 0.7417 103.0050120246120855 357.418346664630
7418 0.7418 102.9692441134463223 357.939876650690
7419 0.7419 102.9334240846204551 358.460699866650
7420 0.7420 102.8975520087804369 358.980816933790
7421 0.7421 102.8616279565101053 359.500228472940
7422 0.7422 102.8256519983312387 360.018935104480
7423 0.7423 102.7896242047035997 360.536937448320
7424 0.7424 102.7535446460249915 361.054236123920
7425 0.7425 102.7174133926312862 361.570831750290
7426 0.7426 102.6812305147964679 362.086724945980
7427 0.7427 102.6449960827327175 362.601916329100
7428 0.7428 102.6087101665903987 363.116406517280
7429 0.7429 102.5723728364581433 363.630196127730
7430 0.7430 102.5359841623628938 364.143285777190
7431 0.7431 102.4995442142699318 364.655676081930
7432 0.7432 102.4630530620829489 365.167367657800
7433 0.7433 102.4265107756440472 365.678361120170
7434 0.7434 102.3899174247338379 366.188657083980
7435 0.7435 102.3532730790714567 366.698256163710
7436 0.7436 102.3165778083146051 367.207158973380
7437 0.7437 102.2798316820596085 367.715366126570
7438 0.7438 102.2430347698414579 368.222878236400
7439 0.7439 102.2061871411338529 368.729695915560
7440 0.7440 102.1692888653492588 369.235819776260
7441 0.7441 102.1323400118389344 369.741250430280
7442 0.7442 102.0953406498929752 370.245988488930
7443 0.7443 102.0582908487403699 370.750034563100
7444 0.7444 102.0211906775490576 371.253389263220
7445 0.7445 101.9840402054259272 371.756053199250
7446 0.7446 101.9468395014169317 372.258026980730
7447 0.7447 101.9095886345070596 372.759311216740
7448 0.7448 101.8722876736204341 373.259906515900
7449 0.7449 101.8349366876203135 373.759813486410
7450 0.7450 101.7975357453091902 374.259032735990
7451 0.7451 101.7600849154287914 374.757564871940
7452 0.7452 101.7225842666601352 375.255410501100
7453 0.7453 101.6850338676235879 375.752570229850
7454 0.7454 101.6474337868788922 376.249044664160
7455 0.7455 101.6097840929252101 376.744834409510
7456 0.7456 101.5720848542011794 377.239940070970
7457 0.7457 101.5343361390849708 377.734362253150
7458 0.7458 101.4965380158943020 378.228101560210
7459 0.7459 101.4586905528864946 378.721158595870
7460 0.7460 101.4207938182585309 379.213533963410
7461 0.7461 101.3828478801470823 379.705228265640
7462 0.7462 101.3448528066285519 380.196242104970
7463 0.7463 101.3068086657191316 380.686576083340
7464 0.7464 101.2687155253748585 381.176230802230
7465 0.7465 101.2305734534916155 381.665206862700
7466 0.7466 101.1923825179052159 382.153504865360
7467 0.7467 101.1541427863914322 382.641125410390
7468 0.7468 101.1158543266660388 383.128069097500
7469 0.7469 101.0775172063848686 383.614336525990
7470 0.7470 101.0391314931438416 384.099928294670
7471 0.7471 101.0006972544790074 384.584845001960
7472 0.7472 100.9622145578666164 385.069087245820
7473 0.7473 100.9236834707231338 385.552655623760
7474 0.7474 100.8851040604052969 386.035550732840
7475 0.7475 100.8464763942101712 386.517773169710
7476 0.7476 100.8078005393751653 386.999323530550
7477 0.7477 100.7690765630780874 387.480202411120
7478 0.7478 100.7303045324371880 387.960410406740
7479 0.7479 100.6914845145112309 388.439948112270
7480 0.7480 100.6526165762995078 388.918816122140
7481 0.7481 100.6137007847418801 389.397015030360
7482 0.7482 100.5747372067188365 389.874545430460
7483 0.7483 100.5357259090515356 390.351407915570
7484 0.7484 100.4966669585018337 390.827603078370
7485 0.7485 100.4575604217723566 391.303131511090
7486 0.7486 100.4184063655065273 391.777993805540
7487 0.7487 100.3792048562885952 392.252190553070
[truncated: 2,169,723 more chars]
